# Supplementary material for: Potassium Aluminyl Promoted Carbonylation of Ethene
Source: Angew Chem Int Ed Engl. 2022 Feb 23;61(16):e202117396. doi: 10.1002/anie.202117396 (PMC9307019; doi:10.1002/anie.202117396)
Supplement: Supplementary file 1 — Supporting Information [file ANIE-61-0-s002.cif]

#------------------ AUTHOR DETAILS -------------------------------------------#
 
# Name and address of author for correspondence
 
_publ_contact_author_name       'Coles, Martyn P'
_publ_contact_author_address
;
School of Chemical and Physical Sciences
Victoria University of Wellington
PO Box 600
Wellington
New Zealand
;
_publ_contact_author_email       'martyn.coles@vuw.ac.nz'
_publ_contact_author_fax         ' '
_publ_contact_author_phone       '+64 (0)4 4636357'
 
 
# Insert blank lines between references
 
_publ_section_references
;
Blessing, R. H. (1995) Acta Cryst., A51, 33-38.
 
Blessing, R. H. (1987) Cryst. Rev. 1, 3-58.
 
Blessing, R. H. (1989) J. Appl. Cryst. 22, 396-397.
 
Bruker (2012) APEX2 (Version 2012.10-0), SAINT (version 8.27B), SADABS
(version 2012/1), BrukerAXS Inc, Madison, Wisconsin, USA.
 
ABSCOR: Higashi, T. (1995). ABSCOR. Rigaku Corporation, Tokyo, Japan.
 
CAD-4 Software: Enraf-Nonius (1989). CAD-4 Software (or CAD-4 EXPRESS).
Enraf-Nonius, Delft, The Netherlands.
 
Cambridge Structural Database: Allen, F. R. (2002). Acta Cryst. B58, 380-388.
 
CAMERON: Watkin, D. J., Prout, C. K. & Pearce, L. J. (1996). CAMERON.
Chemical Crystallography Laboratory, Oxford, England.
 
CrysAlis CCD, CrysAlis RED and associated programs: Oxford Diffraction (2006).
Program name(s). Oxford Diffraction Ltd, Abingdon, England.
 
CRYSTALS: Betteridge, P. W., Carruthers, J. R., Cooper, R. I., Prout, K. &
Watkin, D. J. (2003). J. Appl. Cryst. 36, 1487.
 
COLLECT: Nonius (1998). COLLECT. Nonius BV, Delft, The Netherlands.
 
DENZO/SCALEPACK:  Otwinowski, Z. & Minor, W. (1997). Methods in Enzymology,
Vol. 276, Macromolecular Crystallography, Part A, edited by C. W. Carter Jr
& R. M. Sweet, pp. 307-326. New York: Academic Press.
 
DIAMOND: Brandenburg, K.(2006). DIAMOND. Crystal Impact GbR, Bonn, Germany.
 
DIF4 and REDU4: Stoe & Cie (1991). Program name(s). Stoe & Cie, Darmstadt,
Germany.
 
DIFABS: Walker, N. &  Stuart, D. (1983). Acta Cryst., A39, 158 - 166.
 
DIRAX: Duisenberg, A. J. M. (1992). J. Appl. Cryst. 25, 92-96.
 
DIRDIF-2008: Beurskens, P.T., Beurskens, G., de Gelder, R., Garci\'ia-Granda,
S., Gould, R.O. & Smits, J.M.M. (2008) The DIRDIF-2008 program
system, Crystallography Laboratory, Radboud University  Nijmegen,
The Netherlands.
 
EDMA: Palatinus, L., Prathapa, S. J. & van Smaalen, S. (2012) J. Appl. Cryst.
45, 575-580.
 
enCIFer: Allen, F. H., Johnson, O., Shields, G. P., Smith, B. R. & Towler,
M. (2004). J. Appl. Cryst. 37, 335-338.
 
EVALCCD: Duisenberg, A. J. M., Kroon-Batenburg, L. M. J. & Schreurs,
A. M. M. (2003). J. Appl. Cryst. 36, 220-229.
 
JANA2000: Petricek, V. & Dusek, M. (2000). JANA2000. Institute of Physics,
Czech Academy of Sciences, Prague, Czech Republic.
 
MERCURY: Macrae, C. F., Bruno, I. J., Chisholm, J. A., Edgington,
P. R., McCabe, P., Pidcock, E., Rodriguez-Monge, L., Taylor, R.,
van de Streek, J. & Wood, P. A. (2008). J. Appl. Cryst. 41, 466-470.
 
MOGUL: Bruno, I. J., Cole, J. C., Kessler, M., Luo, J., Motherwell,
W. D. S., Purkis, L. H., Smith, B. R., Taylor, R., Cooper, R. I., Harris,
S. E. & Orpen, A. G. (2004). J. Chem. Inf. Comput. Sci. 44, 2133-2144.
 
ORTEPII: Johnson, C. K. (1976). ORTEPII. Report ORNL-5138. Oak Ridge
National Laboratory, Tennessee, USA.
 
ORTEPIII:  Burnett, M. N. & Johnson, C. K. (1996). ORTEPIII.
Report ORNL-6895. Oak Ridge National Laboratory, Tennessee, USA.
 
ORTEP-3: Farrugia, L. J. (2012). J. Appl. Cryst. 45, 849-854.
 
PARST: Nardelli, M. (1995). J. Appl. Cryst. 28, 659.
 
PLATON: Spek, A. L. (2009). Acta. Cryst. D65, 148-155.
 
PROCESS: Rigaku (1996). PROCESS. Rigaku Corporation, Tokyo, Japan.
 
PROCESS-AUTO: Rigaku (1998). PROCESS-AUTO. Rigaku Corporation, Tokyo, Japan.
 
PublCIF: Westrip, S. P. (2010). J. Appl. Cryst. 43, 920-925.
 
SCHAKAL: Keller, E. (1999) University of Freiburg, Germany.
 
SHELX: Sheldrick, G. M. (2008). Acta Cryst. A64, 112-122.
 
SHELXD: Schneider, T. R. & Sheldrick, G. M. (2002) Acta Cryst. D58, 1772-1779.
 
SIR92: Altomare, A., Cascarano, G., Giacovazzo, C., Guagliardi, A., Burla,
M. C., Polidori, G. & Camalli, M. (1994). J. Appl. Cryst. 27, 435.
 
SIR97: Altomare, A., Burla, M. C., Camalli, M., Cascarano, G. L.,
Giacovazzo, C., Guagliardi, A., Moliterni, A. G. G., Polidori, G. &
Spagna, R. (1999). J. Appl. Cryst. 32, 115-119.
 
SIR2002: Burla, M. C., Camalli, M., Carrozzini, B., Cascarano, G. L.,
Giacovazzo, C., Polidori, G. & Spagna, R. (2003). J. Appl. Cryst. 36, 1103.
 
SIR2004: Burla, M. C., Caliandro, R., Camalli, M., Carrozzini, B.,
Cascarano, G. L., De Caro, L., Giacovazzo, C., Polidori, G. & Spagna, R.
(2005). J. Appl. Cryst. 38, 381-388.
 
SIR2008 & IL MILIONE: Burla, M. C., Caliandro, R., Camalli, M., Carrozzini, B.,
Cascarano, G. L., De Caro, L., Giacovazzo, C., Polidori, G., Siliqi, D.,
& Spagna, R. (2007). J. Appl. Cryst. 40, 609-613.
 
SIR2011: Burla, M. C., Caliandro, R., Camalli, M., Carrozzini, B.,
Cascarano, G. L., Giacovazzo, C., Mallamo, M., Mazzone, A., Polidori, G.
& Spagna, R. (2012). J. Appl. Cryst. 45, 357-361.
 
SUPERFLIP: Palatinus, L. & Chapuis, G. (2007) J. Appl. Cryst. 40, 786-790.
 
TEXSAN: Molecular Structure Corporation & Rigaku (2000). TEXSAN. MSC,
The Woodlands, Texas, USA, and Rigaku Corporation, Tokyo, Japan.
 
WinGX: Farrugia, L. J. (2012). J. Appl. Cryst. 45, 849-854.
 
X-AREA, X-RED, X-RED32, X-SHAPE:  Stoe & Cie (2002). Program name(s).
Stoe & Cie GmbH, Darmstadt, Germany.
 
XCAD4: Harms, K. & Wocadlo, S. (1995). XCAD4. University of Marburg, Germany.
 
XSCANS: Siemens (1994). XSCANS. Siemens Analytical X-ray Instruments Inc.,
Madison, Wisconsin, USA.
 
;
 
#------------------  SECTION 2. COMPOUND(S) DETAILS -------------------------#
 
data_Compound-[1-C6H6]2
 
_audit_creation_date                    2020-08-11T13:45:03-00:00
_audit_creation_method                  'WinGX routine CIF_UPDATE'
_audit_conform_dict_name                cif_core.dic
_audit_conform_dict_version             2.4.3
_audit_conform_dict_location            ftp://ftp.iucr.org/pub/cif_core.dic
 
#----------------------------------------------------------------------------#
#                   CHEMICAL INFORMATION                                     #
#----------------------------------------------------------------------------#
 
_chemical_formula_moiety                'C60 H100 Al2 K2 N4 O2 Si4, 3(C6 H6)'
_chemical_formula_sum                   'C78 H118 Al2 K2 N4 O2 Si4'
_chemical_formula_weight                1388.28
_chemical_absolute_configuration        unk
 
#----------------------------------------------------------------------------#
#                   UNIT CELL INFORMATION                                    #
#----------------------------------------------------------------------------#
 
_symmetry_cell_setting                  orthorhombic
_symmetry_space_group_name_H-M          'P 21 21 21'
_symmetry_space_group_name_Hall         'P 2ac 2ab'
_symmetry_Int_Tables_number             19
loop_
    _symmetry_equiv_pos_as_xyz
'x, y, z'
'-x+1/2, -y, z+1/2'
'-x, y+1/2, -z+1/2'
'x+1/2, -y+1/2, -z'
 
_cell_length_a                          16.40787(5)
_cell_length_b                          18.08249(6)
_cell_length_c                          27.65476(9)
_cell_angle_alpha                       90
_cell_angle_beta                        90
_cell_angle_gamma                       90
_cell_volume                            8205.03(5)
_cell_formula_units_Z                   4
_cell_measurement_temperature           119.99(10)
_cell_measurement_reflns_used           77678
_cell_measurement_theta_min             3.94
_cell_measurement_theta_max             73.516
_cell_measurement_wavelength            1.54184
 
#----------------------------------------------------------------------------#
#                   CRYSTAL INFORMATION                                      #
#----------------------------------------------------------------------------#
 
_exptl_crystal_description              block
_exptl_crystal_colour                   colourless
_exptl_crystal_size_max                 0.527
_exptl_crystal_size_mid                 0.34
_exptl_crystal_size_min                 0.156
_exptl_crystal_density_diffrn           1.124
_exptl_crystal_density_method           'not measured'
_exptl_crystal_F_000                    3000
loop_
    _exptl_crystal_face_index_h
    _exptl_crystal_face_index_k
    _exptl_crystal_face_index_l
    _exptl_crystal_face_perp_dist
-5 -6 -13 0.1502
2 7 14 0.1236
-2 -7 -14 0.152
-9 -2 9 0.2932
-4 5 -15 0.1538
8 3 -12 0.2267
0 -5 16 0.1445
0 5 -16 0.1676
10 -2 3 0.2195
6 3 -14 0.2104
-9 3 -7 0.2379
6 -2 -14 0.2327
2 -2 -17 0.1982
-10 0 -4 0.2626
11 1 2 0.2171
-4 6 13 0.1805
4 -6 -13 0.2099
-10 -2 -3 0.2633
-9 3 7 0.2664
10 3 0 0.2175
1 11 7 0.095
-1 11 8 0.0772
-4 10 8 0.1198
-4 -10 -7 0.1037
-1 -11 -7 0.1083
1 12 2 0.0817
-2 11 2 0.0779
-3 11 3 0.0963
-5 10 3 0.1476
-1 -12 -2 0.0722
0 -12 -2 0.0821
0 12 -3 0.097
-2 11 -3 0.1018
1 -12 3 0.107
-7 -8 4 0.2348
1 11 -4 0.0988
2 8 -12 0.1502
0 9 -12 0.1388
4 -8 10 0.1849
 
 
#----------------------------------------------------------------------------#
#                   ABSORPTION CORRECTION                                    #
#----------------------------------------------------------------------------#
 
_exptl_absorpt_coefficient_mu           2.12
_exptl_absorpt_correction_type          gaussian
_exptl_absorpt_process_details
;
        CrysAlisPro 1.171.40.53 (Rigaku Oxford Diffraction, 2019)
Numerical absorption correction based on gaussian integration over
                        a multifaceted crystal model
        Empirical absorption correction using spherical harmonics,
 implemented in SCALE3 ABSPACK scaling algorithm.
;
_exptl_absorpt_correction_T_min         0.327
_exptl_absorpt_correction_T_max         1
 
#----------------------------------------------------------------------------#
#                   DATA COLLECTION                                          #
#----------------------------------------------------------------------------#
 
_diffrn_source                          'micro-focus sealed X-ray tube'
_diffrn_ambient_temperature             119.99(10)
_diffrn_radiation_wavelength            1.54184
_diffrn_radiation_type                  'Cu K\a'
_diffrn_radiation_monochromator         mirror
_diffrn_radiation_probe                 x-ray
_diffrn_detector                        'CCD plate'
_diffrn_detector_area_resol_mean        8.0856
_diffrn_orient_matrix_type
                                'CrysAlisPro convention (1999,Acta A55,543-557)'
_diffrn_orient_matrix_ub_11             0.0119013
_diffrn_orient_matrix_ub_12             0.0432333
_diffrn_orient_matrix_ub_13             0.047505
_diffrn_orient_matrix_ub_21             0.0001183
_diffrn_orient_matrix_ub_22             0.073199
_diffrn_orient_matrix_ub_23             -0.0285129
_diffrn_orient_matrix_ub_31             -0.0930903
_diffrn_orient_matrix_ub_32             0.0056075
_diffrn_orient_matrix_ub_33             0.0060277
_diffrn_measurement_device              'four-circle diffractometer'
_diffrn_measurement_device_type
                                       'SuperNova, Dual, Cu at home/near, EosS2'
_diffrn_measurement_method              '\w scans'
_diffrn_reflns_av_R_equivalents         0.0462
_diffrn_reflns_av_unetI/netI            0.0424
_diffrn_reflns_number                   119256
_diffrn_reflns_limit_h_min              -20
_diffrn_reflns_limit_h_max              13
_diffrn_reflns_limit_k_min              -22
_diffrn_reflns_limit_k_max              22
_diffrn_reflns_limit_l_min              -34
_diffrn_reflns_limit_l_max              34
_diffrn_reflns_theta_min                3.6375
_diffrn_reflns_theta_max                73.4837
_diffrn_reflns_theta_full               74.0807
_diffrn_measured_fraction_theta_full
                                        0.986
_diffrn_measured_fraction_theta_max
                                        0.9955
_diffrn_reflns_Laue_measured_fraction_full
                                        1
_diffrn_reflns_Laue_measured_fraction_max
                                        0.998
_diffrn_reflns_point_group_measured_fraction_full
                                        1
_diffrn_reflns_point_group_measured_fraction_max
                                        0.998
_reflns_number_total                    16465
_reflns_number_gt                       16204
_reflns_threshold_expression            'I > 2\s(I)'
 
#----------------------------------------------------------------------------#
#                   COMPUTER PROGRAMS USED                                   #
#----------------------------------------------------------------------------#
 
_computing_data_collection
                                     'CrysAlisPro 1.171.40.53 (Rigaku OD, 2019)'
_computing_cell_refinement
                                     'CrysAlisPro 1.171.40.53 (Rigaku OD, 2019)'
_computing_data_reduction
                                     'CrysAlisPro 1.171.40.53 (Rigaku OD, 2019)'
_computing_structure_refinement         'SHELXL-2014/6 (Sheldrick, 2014)'
_computing_molecular_graphics           'Ortep for Windows (Farrugia, 2012)'
_computing_publication_material
                                   'WinGX publication routines (Farrugia, 2012)'
 
#----------------------------------------------------------------------------#
#                   STRUCTURE SOLUTION
#----------------------------------------------------------------------------#
 
_atom_sites_solution_hydrogens          mixed
 
#----------------------------------------------------------------------------#
#                   REFINEMENT INFORMATION                                   #
#----------------------------------------------------------------------------#
 
_refine_special_details
;
 Refined as a 2-component inversion twin.
;
_refine_ls_structure_factor_coef        Fsqd
_refine_ls_matrix_type                  full
_refine_ls_weighting_scheme             calc
_refine_ls_weighting_details
              'w=1/[\s^2^(Fo^2^)+(0.0335P)^2^+0.8730P] where P=(Fo^2^+2Fc^2^)/3'
_refine_ls_hydrogen_treatment           mixed
_refine_ls_extinction_method            none
_refine_ls_number_reflns                16465
_refine_ls_number_parameters            886
_refine_ls_number_restraints            0
_refine_ls_number_constraints           0
_refine_ls_R_factor_all                 0.0222
_refine_ls_R_factor_gt                  0.0217
_refine_ls_wR_factor_ref                0.0573
_refine_ls_wR_factor_gt                 0.057
_refine_ls_goodness_of_fit_ref          1.05
_refine_ls_restrained_S_all             1.05
_refine_ls_shift/su_max                 0.002
_refine_ls_shift/su_mean                0
_refine_ls_abs_structure_details
;
 Refined as an inversion twin.
;
_refine_ls_abs_structure_Flack          0.001(5)
_refine_diff_density_max                0.184
_refine_diff_density_min                -0.178
_refine_diff_density_rms                0.031
 
#----------------------------------------------------------------------------#
#                   ATOMIC TYPES, COORDINATES AND THERMAL PARAMETERS         #
#----------------------------------------------------------------------------#
 
loop_
    _atom_type_symbol
    _atom_type_description
    _atom_type_scat_dispersion_real
    _atom_type_scat_dispersion_imag
    _atom_type_scat_source
C C 0.0181 0.0091 'International Tables Vol C Tables 4.2.6.8 and 6.1.1.4'
H H 0 0 'International Tables Vol C Tables 4.2.6.8 and 6.1.1.4'
N N 0.0311 0.018 'International Tables Vol C Tables 4.2.6.8 and 6.1.1.4'
O O 0.0492 0.0322 'International Tables Vol C Tables 4.2.6.8 and 6.1.1.4'
Al Al 0.213 0.2455 'International Tables Vol C Tables 4.2.6.8 and 6.1.1.4'
Si Si 0.2541 0.3302 'International Tables Vol C Tables 4.2.6.8 and 6.1.1.4'
K K 0.3868 1.0657 'International Tables Vol C Tables 4.2.6.8 and 6.1.1.4'
 
loop_
    _atom_site_label
    _atom_site_type_symbol
    _atom_site_fract_x
    _atom_site_fract_y
    _atom_site_fract_z
    _atom_site_U_iso_or_equiv
    _atom_site_adp_type
    _atom_site_occupancy
    _atom_site_calc_flag
    _atom_site_disorder_assembly
    _atom_site_disorder_group
K1 K 0.74865(2) 0.51539(2) 0.75656(2) 0.02498(7) Uani 1 d . .
K2 K 0.74162(2) 0.50065(2) 0.93671(2) 0.02808(8) Uani 1 d . .
Si1 Si 0.66138(2) 0.19086(2) 0.90963(2) 0.01842(8) Uani 1 d . .
Si2 Si 0.83519(3) 0.14544(2) 0.88736(2) 0.02094(9) Uani 1 d . .
Si3 Si 0.65204(3) 0.86247(2) 0.90859(2) 0.02307(9) Uani 1 d . .
Si4 Si 0.82584(3) 0.81515(2) 0.92936(2) 0.02262(9) Uani 1 d . .
Al1 Al 0.76561(2) 0.30314(2) 0.85780(2) 0.01699(9) Uani 1 d . .
Al2 Al 0.72386(3) 0.71326(2) 0.86711(2) 0.01805(9) Uani 1 d . .
O1 O 0.74416(7) 0.14045(6) 0.91169(4) 0.0238(2) Uani 1 d . .
O2 O 0.74460(7) 0.86788(6) 0.93141(4) 0.0276(2) Uani 1 d . .
N1 N 0.69193(7) 0.28198(7) 0.90686(5) 0.0185(2) Uani 1 d . .
N2 N 0.83916(7) 0.22530(7) 0.85291(5) 0.0187(2) Uani 1 d . .
N3 N 0.65293(8) 0.79330(7) 0.86574(5) 0.0195(2) Uani 1 d . .
N4 N 0.79309(8) 0.72579(7) 0.91966(5) 0.0203(3) Uani 1 d . .
C1 C 0.66569(9) 0.33482(8) 0.94155(5) 0.0183(3) Uani 1 d . .
C2 C 0.70828(9) 0.34404(9) 0.98588(6) 0.0210(3) Uani 1 d . .
C3 C 0.67982(10) 0.39490(9) 1.01994(6) 0.0243(3) Uani 1 d . .
H3 H 0.7085 0.4006 1.0496 0.029 Uiso 1 calc . .
C4 C 0.61071(10) 0.43728(9) 1.01156(6) 0.0257(3) Uani 1 d . .
H4 H 0.5918 0.4712 1.0353 0.031 Uiso 1 calc . .
C5 C 0.56963(10) 0.42928(9) 0.96795(6) 0.0243(3) Uani 1 d . .
H5 H 0.5227 0.4586 0.9619 0.029 Uiso 1 calc . .
C6 C 0.59580(9) 0.37919(8) 0.93286(6) 0.0201(3) Uani 1 d . .
C7 C 0.78513(10) 0.29993(9) 0.99657(6) 0.0243(3) Uani 1 d . .
H7 H 0.7846 0.255 0.9755 0.029 Uiso 1 calc . .
C8 C 0.86022(11) 0.34538(11) 0.98336(8) 0.0342(4) Uani 1 d . .
H8C H 0.8621 0.39 1.0034 0.051 Uiso 1 calc . .
H8B H 0.8574 0.3595 0.9492 0.051 Uiso 1 calc . .
H8A H 0.9094 0.3158 0.989 0.051 Uiso 1 calc . .
C9 C 0.79027(12) 0.27415(13) 1.04910(7) 0.0405(5) Uani 1 d . .
H9C H 0.7399 0.2483 1.0578 0.061 Uiso 1 calc . .
H9B H 0.7976 0.3171 1.0703 0.061 Uiso 1 calc . .
H9A H 0.8366 0.2405 1.0529 0.061 Uiso 1 calc . .
C10 C 0.54618(9) 0.37006(9) 0.88700(6) 0.0224(3) Uani 1 d . .
H10 H 0.5783 0.3387 0.8641 0.027 Uiso 1 calc . .
C11 C 0.52852(12) 0.44373(10) 0.86207(7) 0.0335(4) Uani 1 d . .
H11C H 0.5799 0.4699 0.8562 0.05 Uiso 1 calc . .
H11B H 0.4934 0.474 0.8828 0.05 Uiso 1 calc . .
H11A H 0.5009 0.4346 0.8312 0.05 Uiso 1 calc . .
C12 C 0.46664(10) 0.32920(11) 0.89861(7) 0.0298(4) Uani 1 d . .
H12C H 0.4342 0.3587 0.9213 0.045 Uiso 1 calc . .
H12B H 0.4793 0.2812 0.9132 0.045 Uiso 1 calc . .
H12A H 0.4356 0.3216 0.8687 0.045 Uiso 1 calc . .
C13 C 0.60053(11) 0.17068(10) 0.96482(7) 0.0298(4) Uani 1 d . .
H13C H 0.6352 0.1759 0.9935 0.045 Uiso 1 calc . .
H13B H 0.5795 0.12 0.9631 0.045 Uiso 1 calc . .
H13A H 0.5549 0.2055 0.9669 0.045 Uiso 1 calc . .
C14 C 0.60490(11) 0.16378(10) 0.85392(7) 0.0308(4) Uani 1 d . .
H14C H 0.5971 0.11 0.8536 0.046 Uiso 1 calc . .
H14B H 0.6362 0.1787 0.8254 0.046 Uiso 1 calc . .
H14A H 0.5517 0.1884 0.8535 0.046 Uiso 1 calc . .
C15 C 0.90818(11) 0.13961(12) 0.93913(8) 0.0366(4) Uani 1 d . .
H15C H 0.8941 0.0971 0.9595 0.055 Uiso 1 calc . .
H15B H 0.905 0.1851 0.9583 0.055 Uiso 1 calc . .
H15A H 0.9637 0.1336 0.9267 0.055 Uiso 1 calc . .
C16 C 0.85063(14) 0.05936(10) 0.85166(8) 0.0385(4) Uani 1 d . .
H16C H 0.8081 0.0555 0.8269 0.058 Uiso 1 calc . .
H16B H 0.8477 0.0164 0.8732 0.058 Uiso 1 calc . .
H16A H 0.9042 0.0608 0.8361 0.058 Uiso 1 calc . .
C17 C 0.90266(9) 0.23447(8) 0.81744(6) 0.0190(3) Uani 1 d . .
C18 C 0.97789(9) 0.26746(9) 0.83044(6) 0.0225(3) Uani 1 d . .
C19 C 1.03801(10) 0.27847(10) 0.79542(7) 0.0277(3) Uani 1 d . .
H19 H 1.0883 0.3005 0.8046 0.033 Uiso 1 calc . .
C20 C 1.02625(10) 0.25812(10) 0.74777(7) 0.0291(4) Uani 1 d . .
H20 H 1.0675 0.2662 0.7243 0.035 Uiso 1 calc . .
C21 C 0.95291(10) 0.22572(10) 0.73507(6) 0.0258(3) Uani 1 d . .
H21 H 0.9443 0.212 0.7023 0.031 Uiso 1 calc . .
C22 C 0.89131(9) 0.21258(9) 0.76859(6) 0.0209(3) Uani 1 d . .
C23 C 0.99732(10) 0.29129(10) 0.88179(6) 0.0263(3) Uani 1 d . .
H23 H 0.9506 0.2765 0.9029 0.032 Uiso 1 calc . .
C24 C 1.07413(11) 0.25239(13) 0.90058(7) 0.0376(4) Uani 1 d . .
H24C H 1.122 0.2712 0.8833 0.056 Uiso 1 calc . .
H24B H 1.0693 0.199 0.8952 0.056 Uiso 1 calc . .
H24A H 1.0802 0.2621 0.9353 0.056 Uiso 1 calc . .
C25 C 1.00816(12) 0.37530(11) 0.88604(8) 0.0387(4) Uani 1 d . .
H25C H 0.9576 0.4001 0.8764 0.058 Uiso 1 calc . .
H25B H 1.0526 0.3913 0.8648 0.058 Uiso 1 calc . .
H25A H 1.0212 0.3882 0.9196 0.058 Uiso 1 calc . .
C26 C 0.81550(9) 0.17275(10) 0.75034(6) 0.0258(3) Uani 1 d . .
H26 H 0.7792 0.1626 0.7786 0.031 Uiso 1 calc . .
C27 C 0.83881(11) 0.09860(10) 0.72704(7) 0.0317(4) Uani 1 d . .
H27C H 0.8696 0.0688 0.7503 0.048 Uiso 1 calc . .
H27B H 0.8724 0.1077 0.6983 0.048 Uiso 1 calc . .
H27A H 0.7892 0.072 0.7176 0.048 Uiso 1 calc . .
C28 C 0.76736(11) 0.21820(12) 0.71318(7) 0.0375(4) Uani 1 d . .
H28C H 0.8032 0.2316 0.6862 0.056 Uiso 1 calc . .
H28B H 0.7466 0.2633 0.7286 0.056 Uiso 1 calc . .
H28A H 0.7215 0.1888 0.7011 0.056 Uiso 1 calc . .
C29 C 0.78938(13) 0.40647(9) 0.84063(6) 0.0297(4) Uani 1 d . .
H29B H 0.836(2) 0.425(2) 0.8288(13) 0.085(11) Uiso 1 d . .
H29A H 0.766(2) 0.451(2) 0.8491(13) 0.078(10) Uiso 1 d . .
C30 C 0.73663(10) 0.36314(9) 0.80175(6) 0.0242(3) Uani 1 d . .
H30B H 0.7629(15) 0.3604(14) 0.7727(10) 0.043(6) Uiso 1 d . .
H30A H 0.6801(14) 0.3811(13) 0.7986(8) 0.032(6) Uiso 1 d . .
C31 C 0.59978(9) 0.79515(8) 0.82445(5) 0.0187(3) Uani 1 d . .
C32 C 0.52314(9) 0.75933(9) 0.82554(6) 0.0229(3) Uani 1 d . .
C33 C 0.47518(10) 0.75770(10) 0.78388(7) 0.0289(4) Uani 1 d . .
H33 H 0.4239 0.7334 0.7848 0.035 Uiso 1 calc . .
C34 C 0.50018(11) 0.79041(10) 0.74144(7) 0.0306(4) Uani 1 d . .
H34 H 0.4672 0.7879 0.7133 0.037 Uiso 1 calc . .
C35 C 0.57449(10) 0.82708(10) 0.74060(6) 0.0265(3) Uani 1 d . .
H35 H 0.592 0.8499 0.7115 0.032 Uiso 1 calc . .
C36 C 0.62389(9) 0.83127(9) 0.78141(6) 0.0213(3) Uani 1 d . .
C37 C 0.48882(10) 0.72656(10) 0.87187(7) 0.0298(4) Uani 1 d . .
H37 H 0.5314 0.7307 0.8976 0.036 Uiso 1 calc . .
C38 C 0.46583(14) 0.64517(13) 0.86662(10) 0.0493(6) Uani 1 d . .
H38C H 0.5143 0.6165 0.8578 0.074 Uiso 1 calc . .
H38B H 0.4244 0.6399 0.8413 0.074 Uiso 1 calc . .
H38A H 0.444 0.6269 0.8974 0.074 Uiso 1 calc . .
C39 C 0.41442(11) 0.77167(13) 0.88788(8) 0.0413(5) Uani 1 d . .
H39C H 0.3699 0.7645 0.8647 0.062 Uiso 1 calc . .
H39B H 0.4289 0.8242 0.8892 0.062 Uiso 1 calc . .
H39A H 0.3969 0.7551 0.92 0.062 Uiso 1 calc . .
C40 C 0.70100(10) 0.87730(10) 0.77797(6) 0.0282(4) Uani 1 d . .
H40 H 0.7257 0.8803 0.811 0.034 Uiso 1 calc . .
C41 C 0.76424(11) 0.84324(13) 0.74387(8) 0.0415(5) Uani 1 d . .
H41C H 0.7416 0.8403 0.7111 0.062 Uiso 1 calc . .
H41B H 0.7783 0.7935 0.7551 0.062 Uiso 1 calc . .
H41A H 0.8133 0.8741 0.7435 0.062 Uiso 1 calc . .
C42 C 0.68079(12) 0.95624(11) 0.76137(8) 0.0373(4) Uani 1 d . .
H42C H 0.6368 0.9763 0.7815 0.056 Uiso 1 calc . .
H42B H 0.6634 0.9553 0.7275 0.056 Uiso 1 calc . .
H42A H 0.7293 0.9875 0.7646 0.056 Uiso 1 calc . .
C43 C 0.58082(12) 0.84716(12) 0.96041(7) 0.0352(4) Uani 1 d . .
H43C H 0.5919 0.8836 0.9858 0.053 Uiso 1 calc . .
H43B H 0.5888 0.7972 0.9734 0.053 Uiso 1 calc . .
H43A H 0.5245 0.8526 0.9492 0.053 Uiso 1 calc . .
C44 C 0.62534(13) 0.95544(10) 0.88420(7) 0.0350(4) Uani 1 d . .
H44C H 0.6705 0.974 0.8644 0.052 Uiso 1 calc . .
H44B H 0.6154 0.9896 0.9111 0.052 Uiso 1 calc . .
H44A H 0.5761 0.9516 0.8643 0.052 Uiso 1 calc . .
C45 C 0.88134(12) 0.82385(11) 0.98779(7) 0.0342(4) Uani 1 d . .
H45C H 0.8447 0.8109 1.0145 0.051 Uiso 1 calc . .
H45B H 0.9002 0.8749 0.9918 0.051 Uiso 1 calc . .
H45A H 0.9283 0.7904 0.9878 0.051 Uiso 1 calc . .
C46 C 0.89086(12) 0.84879(10) 0.87872(7) 0.0347(4) Uani 1 d . .
H46C H 0.9058 0.9005 0.8845 0.052 Uiso 1 calc . .
H46B H 0.8606 0.845 0.8483 0.052 Uiso 1 calc . .
H46A H 0.9403 0.8186 0.8768 0.052 Uiso 1 calc . .
C47 C 0.82108(9) 0.66660(8) 0.94906(6) 0.0190(3) Uani 1 d . .
C48 C 0.89023(9) 0.62449(8) 0.93569(6) 0.0199(3) Uani 1 d . .
C49 C 0.91755(9) 0.56769(9) 0.96606(6) 0.0228(3) Uani 1 d . .
H49 H 0.9635 0.5391 0.9567 0.027 Uiso 1 calc . .
C50 C 0.87912(10) 0.55221(9) 1.00949(6) 0.0239(3) Uani 1 d . .
H50 H 0.8992 0.5143 1.0301 0.029 Uiso 1 calc . .
C51 C 0.81059(10) 0.59298(9) 1.02253(6) 0.0234(3) Uani 1 d . .
H51 H 0.7837 0.5822 1.0521 0.028 Uiso 1 calc . .
C52 C 0.78056(9) 0.64941(9) 0.99294(6) 0.0219(3) Uani 1 d . .
C53 C 0.93897(9) 0.64304(9) 0.89089(6) 0.0214(3) Uani 1 d . .
H53 H 0.9076 0.6805 0.8718 0.026 Uiso 1 calc . .
C54 C 1.02034(10) 0.67817(10) 0.90595(6) 0.0277(3) Uani 1 d . .
H54C H 1.0528 0.6419 0.9239 0.042 Uiso 1 calc . .
H54B H 1.0098 0.7212 0.9265 0.042 Uiso 1 calc . .
H54A H 1.0503 0.6938 0.877 0.042 Uiso 1 calc . .
C55 C 0.95409(11) 0.57611(10) 0.85838(7) 0.0304(4) Uani 1 d . .
H55C H 0.902 0.5521 0.8509 0.046 Uiso 1 calc . .
H55B H 0.9898 0.541 0.8751 0.046 Uiso 1 calc . .
H55A H 0.9801 0.5923 0.8283 0.046 Uiso 1 calc . .
C56 C 0.70367(10) 0.69021(10) 1.00772(6) 0.0265(3) Uani 1 d . .
H56 H 0.7046 0.7396 0.9914 0.032 Uiso 1 calc . .
C57 C 0.69734(13) 0.70394(16) 1.06206(8) 0.0484(6) Uani 1 d . .
H57C H 0.748 0.7265 1.0737 0.073 Uiso 1 calc . .
H57B H 0.6884 0.6568 1.0788 0.073 Uiso 1 calc . .
H57A H 0.6516 0.7373 1.0686 0.073 Uiso 1 calc . .
C58 C 0.62880(11) 0.64843(12) 0.98889(9) 0.0397(5) Uani 1 d . .
H58C H 0.6275 0.5988 1.003 0.059 Uiso 1 calc . .
H58B H 0.6318 0.6446 0.9536 0.059 Uiso 1 calc . .
H58A H 0.5792 0.6753 0.998 0.059 Uiso 1 calc . .
C59 C 0.75438(10) 0.66390(9) 0.80721(6) 0.0228(3) Uani 1 d . .
H59B H 0.7274(14) 0.6739(13) 0.7765(9) 0.038(6) Uiso 1 d . .
H59A H 0.8101(15) 0.6460(14) 0.8022(9) 0.040(6) Uiso 1 d . .
C60 C 0.70295(11) 0.61289(9) 0.84307(6) 0.0262(3) Uani 1 d . .
H60B H 0.6524(19) 0.5937(17) 0.8311(11) 0.060(8) Uiso 1 d . .
H60A H 0.7310(18) 0.5703(17) 0.8528(11) 0.061(8) Uiso 1 d . .
C61 C 0.91724(14) 0.42780(14) 0.72052(8) 0.0457(5) Uani 1 d . .
H61 H 0.9286 0.3847 0.7389 0.055 Uiso 1 calc . .
C62 C 0.87196(16) 0.42269(13) 0.67933(9) 0.0482(5) Uani 1 d . .
H62 H 0.8523 0.3758 0.669 0.058 Uiso 1 calc . .
C63 C 0.85446(16) 0.48460(16) 0.65260(9) 0.0536(6) Uani 1 d . .
H63 H 0.8231 0.4804 0.6239 0.064 Uiso 1 calc . .
C64 C 0.88238(18) 0.55290(15) 0.66737(11) 0.0615(7) Uani 1 d . .
H64 H 0.8698 0.5958 0.649 0.074 Uiso 1 calc . .
C65 C 0.92856(16) 0.55870(15) 0.70881(12) 0.0616(8) Uani 1 d . .
H65 H 0.9481 0.6055 0.7192 0.074 Uiso 1 calc . .
C66 C 0.94635(13) 0.49496(16) 0.73536(9) 0.0510(6) Uani 1 d . .
H66 H 0.9787 0.4983 0.7638 0.061 Uiso 1 calc . .
C67 C 0.55352(13) 0.5310(2) 0.73203(9) 0.0602(8) Uani 1 d . .
H67 H 0.5209 0.5231 0.7599 0.072 Uiso 1 calc . .
C68 C 0.57341(15) 0.47182(16) 0.70194(11) 0.0590(7) Uani 1 d . .
H68 H 0.5548 0.4233 0.7091 0.071 Uiso 1 calc . .
C69 C 0.62000(17) 0.48472(16) 0.66201(10) 0.0571(6) Uani 1 d . .
H69 H 0.6343 0.4448 0.6413 0.068 Uiso 1 calc . .
C70 C 0.64626(16) 0.55444(17) 0.65153(9) 0.0555(6) Uani 1 d . .
H70 H 0.678 0.5627 0.6233 0.067 Uiso 1 calc . .
C71 C 0.62762(16) 0.61230(14) 0.68085(10) 0.0558(6) Uani 1 d . .
H71 H 0.6468 0.6605 0.6733 0.067 Uiso 1 calc . .
C72 C 0.58120(16) 0.60102(16) 0.72123(10) 0.0568(7) Uani 1 d . .
H72 H 0.5681 0.6414 0.7418 0.068 Uiso 1 calc . .
C73 C 0.74707(14) 1.00224(14) 1.02030(7) 0.0463(5) Uani 1 d . .
H73 H 0.7508 0.9976 0.9862 0.056 Uiso 1 calc . .
C74 C 0.73032(14) 0.94076(13) 1.04825(8) 0.0455(5) Uani 1 d . .
H74 H 0.7226 0.8939 1.0334 0.055 Uiso 1 calc . .
C75 C 0.72485(16) 0.94770(13) 1.09807(9) 0.0487(5) Uani 1 d . .
H75 H 0.7138 0.9056 1.1175 0.058 Uiso 1 calc . .
C76 C 0.73565(16) 1.01654(13) 1.11941(8) 0.0480(5) Uani 1 d . .
H76 H 0.731 1.0216 1.1535 0.058 Uiso 1 calc . .
C77 C 0.75306(14) 1.07737(12) 1.09154(8) 0.0415(4) Uani 1 d . .
H77 H 0.7614 1.1242 1.1063 0.05 Uiso 1 calc . .
C78 C 0.75838(14) 1.07012(13) 1.04167(8) 0.0432(5) Uani 1 d . .
H78 H 0.7699 1.1122 1.0222 0.052 Uiso 1 calc . .
 
loop_
    _atom_site_aniso_label
    _atom_site_aniso_U_11
    _atom_site_aniso_U_22
    _atom_site_aniso_U_33
    _atom_site_aniso_U_23
    _atom_site_aniso_U_13
    _atom_site_aniso_U_12
K1 0.03215(17) 0.02167(15) 0.02112(15) 0.00031(11) 0.00015(13) 0.00062(13)
K2 0.03314(17) 0.02906(17) 0.02206(15) 0.00046(13) 0.00003(13) -0.00985(14)
Si1 0.01905(17) 0.01690(18) 0.01931(18) 0.00083(15) 0.00194(15) -0.00121(15)
Si2 0.02144(19) 0.01822(19) 0.0232(2) 0.00287(16) 0.00283(16) 0.00397(15)
Si3 0.0272(2) 0.0215(2) 0.0205(2) -0.00225(16) -0.00298(16) 0.00765(16)
Si4 0.02540(19) 0.01914(19) 0.0233(2) -0.00058(16) -0.00596(16) 0.00072(16)
Al1 0.01764(19) 0.01584(19) 0.01750(19) 0.00062(15) 0.00200(15) 0.00056(16)
Al2 0.0199(2) 0.0175(2) 0.01670(19) -0.00025(16) -0.00215(16) 0.00251(16)
O1 0.0241(5) 0.0189(5) 0.0284(5) 0.0049(4) 0.0044(5) 0.0015(4)
O2 0.0327(6) 0.0215(5) 0.0285(6) -0.0060(4) -0.0084(5) 0.0052(5)
N1 0.0195(6) 0.0172(6) 0.0189(6) -0.0009(5) 0.0034(5) -0.0004(5)
N2 0.0178(6) 0.0189(6) 0.0195(6) -0.0005(5) 0.0021(5) 0.0017(5)
N3 0.0199(6) 0.0199(6) 0.0185(6) 0.0008(5) -0.0010(5) 0.0035(5)
N4 0.0221(6) 0.0196(6) 0.0190(6) 0.0013(5) -0.0041(5) 0.0018(5)
C1 0.0184(6) 0.0169(6) 0.0197(7) 0.0012(5) 0.0038(6) -0.0018(5)
C2 0.0216(7) 0.0200(7) 0.0213(7) 0.0006(6) 0.0004(6) -0.0016(6)
C3 0.0302(8) 0.0235(8) 0.0193(7) -0.0011(6) 0.0000(6) -0.0022(6)
C4 0.0287(8) 0.0237(8) 0.0247(8) -0.0048(6) 0.0072(6) -0.0009(6)
C5 0.0197(7) 0.0238(8) 0.0295(8) -0.0004(6) 0.0046(6) 0.0019(6)
C6 0.0178(6) 0.0205(7) 0.0220(7) 0.0009(6) 0.0030(6) -0.0026(5)
C7 0.0251(7) 0.0223(8) 0.0256(8) -0.0011(6) -0.0047(6) 0.0017(6)
C8 0.0246(8) 0.0340(9) 0.0440(11) 0.0012(8) 0.0015(7) 0.0019(7)
C9 0.0367(10) 0.0489(12) 0.0358(10) 0.0145(9) -0.0039(8) 0.0096(9)
C10 0.0185(7) 0.0232(8) 0.0255(8) 0.0007(6) -0.0010(6) 0.0000(6)
C11 0.0375(9) 0.0278(9) 0.0354(9) 0.0067(8) -0.0085(8) -0.0031(7)
C12 0.0215(7) 0.0344(9) 0.0336(9) 0.0041(7) -0.0041(6) -0.0060(6)
C13 0.0296(8) 0.0282(8) 0.0316(9) 0.0040(7) 0.0109(7) -0.0022(7)
C14 0.0370(9) 0.0234(8) 0.0319(9) -0.0015(7) -0.0099(7) -0.0044(7)
C15 0.0294(8) 0.0409(10) 0.0395(10) 0.0143(9) -0.0057(8) 0.0052(8)
C16 0.0565(12) 0.0210(8) 0.0381(10) 0.0011(7) 0.0150(9) 0.0094(8)
C17 0.0186(7) 0.0169(7) 0.0215(7) -0.0004(6) 0.0015(6) 0.0025(5)
C18 0.0209(7) 0.0219(7) 0.0245(8) 0.0001(6) -0.0008(6) 0.0006(6)
C19 0.0185(7) 0.0317(9) 0.0329(9) 0.0006(7) 0.0007(6) -0.0049(6)
C20 0.0242(8) 0.0348(9) 0.0283(9) 0.0026(7) 0.0072(7) -0.0029(7)
C21 0.0265(8) 0.0290(8) 0.0218(8) -0.0005(6) 0.0030(6) 0.0001(6)
C22 0.0203(7) 0.0201(7) 0.0221(7) -0.0007(6) 0.0006(6) 0.0005(6)
C23 0.0227(7) 0.0285(9) 0.0278(8) -0.0055(7) -0.0029(6) -0.0019(6)
C24 0.0292(8) 0.0520(12) 0.0316(10) -0.0089(8) -0.0096(7) 0.0056(8)
C25 0.0358(9) 0.0319(10) 0.0484(11) -0.0119(9) 0.0018(9) -0.0079(8)
C26 0.0216(7) 0.0318(9) 0.0241(8) -0.0075(7) 0.0024(6) -0.0043(6)
C27 0.0352(9) 0.0304(9) 0.0294(8) -0.0081(7) 0.0048(7) -0.0084(7)
C28 0.0309(9) 0.0439(10) 0.0377(10) -0.0136(8) -0.0110(8) 0.0062(8)
C29 0.0485(10) 0.0188(8) 0.0219(8) 0.0008(6) -0.0002(7) -0.0044(7)
C30 0.0258(8) 0.0232(7) 0.0235(8) 0.0050(6) -0.0003(6) -0.0004(6)
C31 0.0181(6) 0.0184(7) 0.0196(7) -0.0001(6) 0.0000(5) 0.0033(5)
C32 0.0204(7) 0.0215(7) 0.0267(8) 0.0024(6) 0.0015(6) 0.0023(6)
C33 0.0214(7) 0.0276(8) 0.0376(10) -0.0010(7) -0.0059(7) -0.0013(6)
C34 0.0325(8) 0.0318(9) 0.0276(8) -0.0024(7) -0.0114(7) 0.0039(7)
C35 0.0289(8) 0.0307(8) 0.0199(7) 0.0022(6) -0.0009(6) 0.0052(7)
C36 0.0197(7) 0.0230(7) 0.0213(7) 0.0021(6) 0.0013(6) 0.0040(6)
C37 0.0232(8) 0.0316(9) 0.0346(9) 0.0111(7) 0.0054(7) 0.0001(7)
C38 0.0457(12) 0.0341(11) 0.0682(15) 0.0172(11) 0.0095(11) -0.0080(9)
C39 0.0292(9) 0.0561(13) 0.0386(10) 0.0122(10) 0.0114(8) 0.0078(9)
C40 0.0230(7) 0.0328(9) 0.0287(8) 0.0091(7) 0.0019(6) -0.0021(7)
C41 0.0270(8) 0.0504(12) 0.0471(11) 0.0165(9) 0.0132(8) 0.0059(8)
C42 0.0355(9) 0.0343(10) 0.0422(11) 0.0140(8) 0.0005(8) -0.0059(8)
C43 0.0364(9) 0.0441(11) 0.0252(9) -0.0042(8) 0.0039(7) 0.0138(8)
C44 0.0460(10) 0.0240(8) 0.0350(9) -0.0020(7) -0.0093(8) 0.0106(8)
C45 0.0382(9) 0.0315(9) 0.0331(9) -0.0060(8) -0.0150(8) 0.0005(7)
C46 0.0380(9) 0.0247(9) 0.0414(10) 0.0060(7) 0.0036(8) 0.0001(7)
C47 0.0193(6) 0.0185(7) 0.0193(7) -0.0002(6) -0.0051(5) -0.0014(5)
C48 0.0194(6) 0.0200(7) 0.0204(7) -0.0007(6) -0.0033(6) -0.0029(6)
C49 0.0196(7) 0.0210(7) 0.0277(8) 0.0002(6) -0.0040(6) 0.0011(6)
C50 0.0257(7) 0.0215(7) 0.0247(8) 0.0040(6) -0.0061(6) 0.0004(6)
C51 0.0255(7) 0.0255(8) 0.0192(7) 0.0025(6) -0.0009(6) -0.0018(6)
C52 0.0209(7) 0.0234(7) 0.0213(7) -0.0005(6) -0.0021(6) 0.0003(6)
C53 0.0202(7) 0.0227(7) 0.0212(7) -0.0002(6) -0.0014(6) -0.0011(6)
C54 0.0249(7) 0.0345(9) 0.0238(8) 0.0001(7) 0.0000(6) -0.0073(7)
C55 0.0318(8) 0.0290(9) 0.0304(9) -0.0061(7) 0.0054(7) -0.0042(7)
C56 0.0226(7) 0.0302(8) 0.0266(8) 0.0020(7) 0.0015(6) 0.0042(7)
C57 0.0403(10) 0.0739(16) 0.0310(10) -0.0026(10) 0.0059(8) 0.0240(11)
C58 0.0225(8) 0.0372(10) 0.0593(13) 0.0027(9) 0.0001(8) 0.0020(7)
C59 0.0252(8) 0.0241(7) 0.0191(7) -0.0022(6) -0.0006(6) 0.0021(6)
C60 0.0351(8) 0.0205(7) 0.0229(8) 0.0000(6) 0.0003(7) 0.0006(7)
C61 0.0512(12) 0.0447(12) 0.0413(11) 0.0005(9) 0.0105(9) 0.0129(10)
C62 0.0607(14) 0.0401(11) 0.0437(12) -0.0118(10) 0.0068(10) -0.0085(10)
C63 0.0607(14) 0.0671(16) 0.0329(11) 0.0018(11) -0.0005(10) -0.0076(12)
C64 0.0661(16) 0.0485(14) 0.0701(18) 0.0244(13) 0.0217(14) -0.0005(12)
C65 0.0505(13) 0.0436(13) 0.091(2) -0.0246(14) 0.0281(14) -0.0218(11)
C66 0.0336(10) 0.0721(17) 0.0472(12) -0.0228(12) 0.0021(9) 0.0009(10)
C67 0.0307(10) 0.113(3) 0.0370(12) 0.0203(14) -0.0012(9) 0.0042(13)
C68 0.0499(13) 0.0575(15) 0.0696(17) 0.0227(13) -0.0208(12) -0.0260(12)
C69 0.0629(15) 0.0583(15) 0.0500(14) -0.0151(12) -0.0090(12) -0.0056(12)
C70 0.0549(13) 0.0724(17) 0.0393(12) 0.0120(12) 0.0034(10) -0.0111(12)
C71 0.0585(14) 0.0432(12) 0.0658(16) 0.0162(12) -0.0203(12) -0.0044(11)
C72 0.0547(14) 0.0642(16) 0.0516(14) -0.0122(12) -0.0216(11) 0.0295(12)
C73 0.0521(12) 0.0595(14) 0.0274(9) -0.0062(9) 0.0026(9) -0.0019(11)
C74 0.0489(12) 0.0462(12) 0.0416(11) -0.0128(9) 0.0017(9) -0.0057(10)
C75 0.0641(14) 0.0421(11) 0.0398(11) 0.0024(9) 0.0008(10) -0.0132(11)
C76 0.0689(14) 0.0485(12) 0.0266(9) -0.0006(8) 0.0003(9) -0.0124(11)
C77 0.0509(11) 0.0377(10) 0.0360(10) -0.0033(8) 0.0018(9) -0.0069(9)
C78 0.0475(11) 0.0467(11) 0.0353(10) 0.0085(9) 0.0038(9) -0.0006(9)
 
 
#----------------------------------------------------------------------------#
#                   MOLECULAR GEOMETRY                                       #
#----------------------------------------------------------------------------#
 
_geom_special_details
;
 All esds (except the esd in the dihedral angle between two l.s. planes)
 are estimated using the full covariance matrix.  The cell esds are taken
 into account individually in the estimation of esds in distances, angles
 and torsion angles; correlations between esds in cell parameters are only
 used when they are defined by crystal symmetry.  An approximate (isotropic)
 treatment of cell esds is used for estimating esds involving l.s. planes.
;
loop_
    _geom_bond_atom_site_label_1
    _geom_bond_atom_site_label_2
    _geom_bond_distance
    _geom_bond_site_symmetry_2
    _geom_bond_publ_flag
K1 C30 3.0297(16) . ?
K1 C59 3.0302(16) . ?
K1 C60 3.0648(17) . ?
K1 C29 3.1194(18) . ?
K1 C67 3.285(2) . ?
K1 C72 3.302(2) . ?
K1 C66 3.317(2) . ?
K1 C65 3.327(2) . ?
K1 C61 3.340(2) . ?
K1 C68 3.342(2) . ?
K1 C64 3.370(3) . ?
K1 C71 3.376(2) . ?
K1 H29B 2.96(4) . ?
K1 H29A 2.82(3) . ?
K1 H30B 2.85(3) . ?
K1 H30A 2.92(2) . ?
K1 H59B 2.94(2) . ?
K1 H59A 2.86(3) . ?
K1 H60B 2.96(3) . ?
K1 H60A 2.86(3) . ?
K2 C51 3.1146(17) . ?
K2 C3 3.1595(17) . ?
K2 C50 3.1638(16) . ?
K2 C52 3.1722(16) . ?
K2 C2 3.1887(16) . ?
K2 C4 3.1954(17) . ?
K2 C5 3.2210(16) . ?
K2 C49 3.2344(16) . ?
K2 C6 3.2495(15) . ?
K2 C1 3.2498(15) . ?
K2 C29 3.2518(18) . ?
K2 C47 3.2895(15) . ?
K2 H29A 2.61(4) . ?
K2 H60A 2.65(3) . ?
Si1 O1 1.6367(11) . ?
Si1 N1 1.7240(13) . ?
Si1 C13 1.8597(17) . ?
Si1 C14 1.8635(18) . ?
Si2 O1 1.6406(12) . ?
Si2 N2 1.7312(13) . ?
Si2 C16 1.8607(19) . ?
Si2 C15 1.8695(19) . ?
Si3 O2 1.6475(12) . ?
Si3 N3 1.7229(13) . ?
Si3 C44 1.8637(19) . ?
Si3 C43 1.8697(19) . ?
Si4 O2 1.6399(12) . ?
Si4 N4 1.7238(14) . ?
Si4 C45 1.8615(18) . ?
Si4 C46 1.863(2) . ?
Al1 N1 1.8571(13) . ?
Al1 N2 1.8591(13) . ?
Al1 C30 1.9510(17) . ?
Al1 C29 1.9669(18) . ?
Al2 N3 1.8576(13) . ?
Al2 N4 1.8583(13) . ?
Al2 C59 1.9473(16) . ?
Al2 C60 1.9632(18) . ?
N1 C1 1.4209(19) . ?
N2 C17 1.4407(19) . ?
N3 C31 1.4372(19) . ?
N4 C47 1.4204(19) . ?
C1 C6 1.420(2) . ?
C1 C2 1.421(2) . ?
C2 C3 1.397(2) . ?
C2 C7 1.521(2) . ?
C3 C4 1.388(2) . ?
C3 H3 0.95 . ?
C4 C5 1.389(3) . ?
C4 H4 0.95 . ?
C5 C6 1.395(2) . ?
C5 H5 0.95 . ?
C6 C10 1.516(2) . ?
C7 C8 1.525(2) . ?
C7 C9 1.528(2) . ?
C7 H7 1 . ?
C8 H8C 0.98 . ?
C8 H8B 0.98 . ?
C8 H8A 0.98 . ?
C9 H9C 0.98 . ?
C9 H9B 0.98 . ?
C9 H9A 0.98 . ?
C10 C11 1.528(2) . ?
C10 C12 1.534(2) . ?
C10 H10 1 . ?
C11 H11C 0.98 . ?
C11 H11B 0.98 . ?
C11 H11A 0.98 . ?
C12 H12C 0.98 . ?
C12 H12B 0.98 . ?
C12 H12A 0.98 . ?
C13 H13C 0.98 . ?
C13 H13B 0.98 . ?
C13 H13A 0.98 . ?
C14 H14C 0.98 . ?
C14 H14B 0.98 . ?
C14 H14A 0.98 . ?
C15 H15C 0.98 . ?
C15 H15B 0.98 . ?
C15 H15A 0.98 . ?
C16 H16C 0.98 . ?
C16 H16B 0.98 . ?
C16 H16A 0.98 . ?
C17 C18 1.417(2) . ?
C17 C22 1.420(2) . ?
C18 C19 1.397(2) . ?
C18 C23 1.518(2) . ?
C19 C20 1.382(3) . ?
C19 H19 0.95 . ?
C20 C21 1.384(2) . ?
C20 H20 0.95 . ?
C21 C22 1.392(2) . ?
C21 H21 0.95 . ?
C22 C26 1.523(2) . ?
C23 C24 1.534(2) . ?
C23 C25 1.534(3) . ?
C23 H23 1 . ?
C24 H24C 0.98 . ?
C24 H24B 0.98 . ?
C24 H24A 0.98 . ?
C25 H25C 0.98 . ?
C25 H25B 0.98 . ?
C25 H25A 0.98 . ?
C26 C28 1.535(3) . ?
C26 C27 1.536(2) . ?
C26 H26 1 . ?
C27 H27C 0.98 . ?
C27 H27B 0.98 . ?
C27 H27A 0.98 . ?
C28 H28C 0.98 . ?
C28 H28B 0.98 . ?
C28 H28A 0.98 . ?
C29 C30 1.587(2) . ?
C29 H29B 0.90(4) . ?
C29 H29A 0.92(4) . ?
C30 H30B 0.91(3) . ?
C30 H30A 0.99(2) . ?
C31 C36 1.414(2) . ?
C31 C32 1.415(2) . ?
C32 C33 1.396(2) . ?
C32 C37 1.520(2) . ?
C33 C34 1.377(3) . ?
C33 H33 0.95 . ?
C34 C35 1.388(3) . ?
C34 H34 0.95 . ?
C35 C36 1.392(2) . ?
C35 H35 0.95 . ?
C36 C40 1.517(2) . ?
C37 C38 1.526(3) . ?
C37 C39 1.534(3) . ?
C37 H37 1 . ?
C38 H38C 0.98 . ?
C38 H38B 0.98 . ?
C38 H38A 0.98 . ?
C39 H39C 0.98 . ?
C39 H39B 0.98 . ?
C39 H39A 0.98 . ?
C40 C41 1.531(3) . ?
C40 C42 1.536(2) . ?
C40 H40 1 . ?
C41 H41C 0.98 . ?
C41 H41B 0.98 . ?
C41 H41A 0.98 . ?
C42 H42C 0.98 . ?
C42 H42B 0.98 . ?
C42 H42A 0.98 . ?
C43 H43C 0.98 . ?
C43 H43B 0.98 . ?
C43 H43A 0.98 . ?
C44 H44C 0.98 . ?
C44 H44B 0.98 . ?
C44 H44A 0.98 . ?
C45 H45C 0.98 . ?
C45 H45B 0.98 . ?
C45 H45A 0.98 . ?
C46 H46C 0.98 . ?
C46 H46B 0.98 . ?
C46 H46A 0.98 . ?
C47 C48 1.416(2) . ?
C47 C52 1.418(2) . ?
C48 C49 1.401(2) . ?
C48 C53 1.512(2) . ?
C49 C50 1.385(2) . ?
C49 H49 0.95 . ?
C50 C51 1.392(2) . ?
C50 H50 0.95 . ?
C51 C52 1.398(2) . ?
C51 H51 0.95 . ?
C52 C56 1.518(2) . ?
C53 C55 1.528(2) . ?
C53 C54 1.536(2) . ?
C53 H53 1 . ?
C54 H54C 0.98 . ?
C54 H54B 0.98 . ?
C54 H54A 0.98 . ?
C55 H55C 0.98 . ?
C55 H55B 0.98 . ?
C55 H55A 0.98 . ?
C56 C57 1.527(3) . ?
C56 C58 1.533(3) . ?
C56 H56 1 . ?
C57 H57C 0.98 . ?
C57 H57B 0.98 . ?
C57 H57A 0.98 . ?
C58 H58C 0.98 . ?
C58 H58B 0.98 . ?
C58 H58A 0.98 . ?
C59 C60 1.596(2) . ?
C59 H59B 0.97(2) . ?
C59 H59A 0.98(3) . ?
C60 H60B 0.96(3) . ?
C60 H60A 0.94(3) . ?
C61 C62 1.363(3) . ?
C61 C66 1.368(4) . ?
C61 H61 0.95 . ?
C62 C63 1.372(4) . ?
C62 H62 0.95 . ?
C63 C64 1.379(4) . ?
C63 H63 0.95 . ?
C64 C65 1.378(5) . ?
C64 H64 0.95 . ?
C65 C66 1.397(4) . ?
C65 H65 0.95 . ?
C66 H66 0.95 . ?
C67 C72 1.378(4) . ?
C67 C68 1.395(4) . ?
C67 H67 0.95 . ?
C68 C69 1.363(4) . ?
C68 H68 0.95 . ?
C69 C70 1.364(4) . ?
C69 H69 0.95 . ?
C70 C71 1.359(4) . ?
C70 H70 0.95 . ?
C71 C72 1.367(4) . ?
C71 H71 0.95 . ?
C72 H72 0.95 . ?
C73 C78 1.375(3) . ?
C73 C74 1.382(3) . ?
C73 H73 0.95 . ?
C74 C75 1.386(3) . ?
C74 H74 0.95 . ?
C75 C76 1.389(3) . ?
C75 H75 0.95 . ?
C76 C77 1.373(3) . ?
C76 H76 0.95 . ?
C77 C78 1.388(3) . ?
C77 H77 0.95 . ?
C78 H78 0.95 . ?
 
loop_
    _geom_angle_atom_site_label_1
    _geom_angle_atom_site_label_2
    _geom_angle_atom_site_label_3
    _geom_angle
    _geom_angle_site_symmetry_1
    _geom_angle_site_symmetry_3
    _geom_angle_publ_flag
C30 K1 C59 128.07(5) . . ?
C30 K1 C60 100.65(5) . . ?
C59 K1 C60 30.35(4) . . ?
C30 K1 C29 29.87(4) . . ?
C59 K1 C29 102.03(4) . . ?
C60 K1 C29 80.44(5) . . ?
C30 K1 C67 95.74(7) . . ?
C59 K1 C67 92.83(7) . . ?
C60 K1 C67 82.72(7) . . ?
C29 K1 C67 114.65(6) . . ?
C30 K1 C72 119.61(7) . . ?
C59 K1 C72 75.34(6) . . ?
C60 K1 C72 75.97(6) . . ?
C29 K1 C72 134.03(7) . . ?
C67 K1 C72 24.14(8) . . ?
C30 K1 C66 92.03(6) . . ?
C59 K1 C66 98.63(6) . . ?
C60 K1 C66 116.19(5) . . ?
C29 K1 C66 81.49(6) . . ?
C67 K1 C66 157.85(6) . . ?
C72 K1 C66 144.46(8) . . ?
C30 K1 C65 115.81(6) . . ?
C59 K1 C65 86.98(5) . . ?
C60 K1 C65 113.04(6) . . ?
C29 K1 C65 104.74(7) . . ?
C67 K1 C65 139.68(8) . . ?
C72 K1 C65 120.69(8) . . ?
C66 K1 C65 24.28(7) . . ?
C30 K1 C61 75.29(5) . . ?
C59 K1 C61 122.18(6) . . ?
C60 K1 C61 135.11(6) . . ?
C29 K1 C61 75.26(6) . . ?
C67 K1 C61 141.85(7) . . ?
C72 K1 C61 145.41(7) . . ?
C66 K1 C61 23.72(6) . . ?
C65 K1 C61 42.13(6) . . ?
C30 K1 C68 85.19(6) . . ?
C59 K1 C68 116.39(7) . . ?
C60 K1 C68 106.14(7) . . ?
C29 K1 C68 111.86(6) . . ?
C67 K1 C68 24.28(8) . . ?
C72 K1 C68 42.34(7) . . ?
C66 K1 C68 137.32(7) . . ?
C65 K1 C68 129.74(8) . . ?
C61 K1 C68 117.77(7) . . ?
C30 K1 C64 121.81(6) . . ?
C59 K1 C64 98.03(6) . . ?
C60 K1 C64 127.93(7) . . ?
C29 K1 C64 122.21(6) . . ?
C67 K1 C64 117.78(7) . . ?
C72 K1 C64 103.34(8) . . ?
C66 K1 C64 41.96(7) . . ?
C65 K1 C64 23.73(8) . . ?
C61 K1 C64 48.53(6) . . ?
C68 K1 C64 106.06(8) . . ?
C30 K1 C71 133.56(6) . . ?
C59 K1 C71 81.08(6) . . ?
C60 K1 C71 92.38(6) . . ?
C29 K1 C71 156.34(6) . . ?
C67 K1 C71 41.75(7) . . ?
C72 K1 C71 23.59(7) . . ?
C66 K1 C71 121.56(7) . . ?
C65 K1 C71 98.83(8) . . ?
C61 K1 C71 123.25(7) . . ?
C68 K1 C71 48.39(6) . . ?
C64 K1 C71 79.90(7) . . ?
C30 K1 H29B 41.3(7) . . ?
C59 K1 H29B 99.5(7) . . ?
C60 K1 H29B 84.9(7) . . ?
C29 K1 H29B 16.7(7) . . ?
C67 K1 H29B 131.4(8) . . ?
C72 K1 H29B 149.9(7) . . ?
C66 K1 H29B 65.3(7) . . ?
C65 K1 H29B 88.1(8) . . ?
C61 K1 H29B 62.3(7) . . ?
C68 K1 H29B 126.3(7) . . ?
C64 K1 H29B 106.8(7) . . ?
C71 K1 H29B 173.1(8) . . ?
C30 K1 H29A 42.1(7) . . ?
C59 K1 H29A 86.8(8) . . ?
C60 K1 H29A 63.5(8) . . ?
C29 K1 H29A 17.0(8) . . ?
C67 K1 H29A 108.6(7) . . ?
C72 K1 H29A 122.9(7) . . ?
C66 K1 H29A 91.0(7) . . ?
C65 K1 H29A 111.7(7) . . ?
C61 K1 H29A 89.6(7) . . ?
C68 K1 H29A 113.4(7) . . ?
C64 K1 H29A 133.0(7) . . ?
C71 K1 H29A 146.5(7) . . ?
H29B K1 H29A 27.4(9) . . ?
C30 K1 H30B 17.5(5) . . ?
C59 K1 H30B 142.9(5) . . ?
C60 K1 H30B 117.7(5) . . ?
C29 K1 H30B 40.9(5) . . ?
C67 K1 H30B 101.4(5) . . ?
C72 K1 H30B 125.2(5) . . ?
C66 K1 H30B 80.7(5) . . ?
C65 K1 H30B 102.8(5) . . ?
C61 K1 H30B 60.8(5) . . ?
C68 K1 H30B 84.8(5) . . ?
C64 K1 H30B 105.0(5) . . ?
C71 K1 H30B 131.0(5) . . ?
H29B K1 H30B 46.2(9) . . ?
H29A K1 H30B 56.2(9) . . ?
C30 K1 H30A 19.0(5) . . ?
C59 K1 H30A 124.4(5) . . ?
C60 K1 H30A 94.2(5) . . ?
C29 K1 H30A 42.3(5) . . ?
C67 K1 H30A 77.2(5) . . ?
C72 K1 H30A 100.8(5) . . ?
C66 K1 H30A 110.8(5) . . ?
C65 K1 H30A 134.1(5) . . ?
C61 K1 H30A 92.5(5) . . ?
C68 K1 H30A 69.6(5) . . ?
C64 K1 H30A 135.2(5) . . ?
C71 K1 H30A 116.9(5) . . ?
H29B K1 H30A 57.1(9) . . ?
H29A K1 H30A 48.3(8) . . ?
H30B K1 H30A 31.8(6) . . ?
C30 K1 H59B 143.2(5) . . ?
C59 K1 H59B 18.7(5) . . ?
C60 K1 H59B 42.6(5) . . ?
C29 K1 H59B 120.1(5) . . ?
C67 K1 H59B 80.8(5) . . ?
C72 K1 H59B 60.0(5) . . ?
C66 K1 H59B 104.9(5) . . ?
C65 K1 H59B 87.1(5) . . ?
C61 K1 H59B 128.1(5) . . ?
C68 K1 H59B 102.3(5) . . ?
C64 K1 H59B 91.0(5) . . ?
C71 K1 H59B 62.7(5) . . ?
H29B K1 H59B 118.2(9) . . ?
H29A K1 H59B 104.1(9) . . ?
H30B K1 H59B 160.1(8) . . ?
H30A K1 H59B 133.7(7) . . ?
C30 K1 H59A 126.3(5) . . ?
C59 K1 H59A 18.9(5) . . ?
C60 K1 H59A 42.9(5) . . ?
C29 K1 H59A 96.7(5) . . ?
C67 K1 H59A 111.3(5) . . ?
C72 K1 H59A 92.1(5) . . ?
C66 K1 H59A 79.9(5) . . ?
C65 K1 H59A 70.6(5) . . ?
C61 K1 H59A 103.4(5) . . ?
C68 K1 H59A 134.2(5) . . ?
C64 K1 H59A 85.8(5) . . ?
C71 K1 H59A 93.0(5) . . ?
H29B K1 H59A 89.4(9) . . ?
H29A K1 H59A 84.6(9) . . ?
H30B K1 H59A 135.6(7) . . ?
H30A K1 H59A 130.4(7) . . ?
H59B K1 H59A 32.2(6) . . ?
C30 K1 H60B 96.5(6) . . ?
C59 K1 H60B 43.1(6) . . ?
C60 K1 H60B 18.2(6) . . ?
C29 K1 H60B 84.1(6) . . ?
C67 K1 H60B 65.3(6) . . ?
C72 K1 H60B 62.4(6) . . ?
C66 K1 H60B 134.3(6) . . ?
C65 K1 H60B 129.6(6) . . ?
C61 K1 H60B 151.3(6) . . ?
C68 K1 H60B 88.2(6) . . ?
C64 K1 H60B 139.6(6) . . ?
C71 K1 H60B 82.5(6) . . ?
H29B K1 H60B 93.2(10) . . ?
H29A K1 H60B 67.6(9) . . ?
H30B K1 H60B 114.0(8) . . ?
H30A K1 H60B 85.1(8) . . ?
H59B K1 H60B 48.6(8) . . ?
H59A K1 H60B 59.1(8) . . ?
C30 K1 H60A 85.7(6) . . ?
C59 K1 H60A 42.6(6) . . ?
C60 K1 H60A 17.8(6) . . ?
C29 K1 H60A 63.0(6) . . ?
C67 K1 H60A 93.7(6) . . ?
C72 K1 H60A 91.6(6) . . ?
C66 K1 H60A 107.6(6) . . ?
C65 K1 H60A 112.2(6) . . ?
C61 K1 H60A 121.8(6) . . ?
C68 K1 H60A 114.6(6) . . ?
C64 K1 H60A 132.7(6) . . ?
C71 K1 H60A 109.8(6) . . ?
H29B K1 H60A 67.2(10) . . ?
H29A K1 H60A 46.3(10) . . ?
H30B K1 H60A 101.8(8) . . ?
H30A K1 H60A 83.1(8) . . ?
H59B K1 H60A 58.3(8) . . ?
H59A K1 H60A 48.5(8) . . ?
H60B K1 H60A 29.5(8) . . ?
C51 K2 C3 83.45(4) . . ?
C51 K2 C50 25.60(4) . . ?
C3 K2 C50 86.78(4) . . ?
C51 K2 C52 25.67(4) . . ?
C3 K2 C52 102.75(4) . . ?
C50 K2 C52 45.14(4) . . ?
C51 K2 C2 102.33(4) . . ?
C3 K2 C2 25.42(4) . . ?
C50 K2 C2 96.48(4) . . ?
C52 K2 C2 125.36(4) . . ?
C51 K2 C4 86.73(4) . . ?
C3 K2 C4 25.23(4) . . ?
C50 K2 C4 99.96(5) . . ?
C52 K2 C4 97.01(4) . . ?
C2 K2 C4 44.77(4) . . ?
C51 K2 C5 109.19(4) . . ?
C3 K2 C5 44.03(4) . . ?
C50 K2 C5 124.91(5) . . ?
C52 K2 C5 112.63(4) . . ?
C2 K2 C5 51.65(4) . . ?
C4 K2 C5 25.00(5) . . ?
C51 K2 C49 44.24(4) . . ?
C3 K2 C49 109.30(4) . . ?
C50 K2 C49 24.97(4) . . ?
C52 K2 C49 51.64(4) . . ?
C2 K2 C49 112.27(4) . . ?
C4 K2 C49 124.88(5) . . ?
C5 K2 C49 149.86(5) . . ?
C51 K2 C6 130.91(4) . . ?
C3 K2 C6 51.58(4) . . ?
C50 K2 C6 138.17(4) . . ?
C52 K2 C6 137.52(4) . . ?
C2 K2 C6 44.55(4) . . ?
C4 K2 C6 44.27(4) . . ?
C5 K2 C6 24.90(4) . . ?
C49 K2 C6 156.73(4) . . ?
C51 K2 C1 127.05(4) . . ?
C3 K2 C1 44.65(4) . . ?
C50 K2 C1 121.27(4) . . ?
C52 K2 C1 147.08(4) . . ?
C2 K2 C1 25.47(4) . . ?
C4 K2 C1 52.03(4) . . ?
C5 K2 C1 44.23(4) . . ?
C49 K2 C1 132.66(4) . . ?
C6 K2 C1 25.24(4) . . ?
C51 K2 C29 144.66(5) . . ?
C3 K2 C29 110.83(4) . . ?
C50 K2 C29 120.15(5) . . ?
C52 K2 C29 142.76(5) . . ?
C2 K2 C29 85.68(4) . . ?
C4 K2 C29 120.23(5) . . ?
C5 K2 C29 102.74(5) . . ?
C49 K2 C29 100.73(5) . . ?
C6 K2 C29 78.27(4) . . ?
C1 K2 C29 69.07(4) . . ?
C51 K2 C47 44.60(4) . . ?
C3 K2 C47 127.13(4) . . ?
C50 K2 C47 51.87(4) . . ?
C52 K2 C47 25.27(4) . . ?
C2 K2 C47 146.50(4) . . ?
C4 K2 C47 121.76(4) . . ?
C5 K2 C47 133.23(4) . . ?
C49 K2 C47 43.81(4) . . ?
C6 K2 C47 155.75(4) . . ?
C1 K2 C47 171.63(4) . . ?
C29 K2 C47 117.84(4) . . ?
C51 K2 H29A 146.7(7) . . ?
C3 K2 H29A 121.0(8) . . ?
C50 K2 H29A 125.7(7) . . ?
C52 K2 H29A 135.7(8) . . ?
C2 K2 H29A 96.7(8) . . ?
C4 K2 H29A 125.3(7) . . ?
C5 K2 H29A 104.0(7) . . ?
C49 K2 H29A 103.1(7) . . ?
C6 K2 H29A 81.3(7) . . ?
C1 K2 H29A 77.2(8) . . ?
C29 K2 H29A 13.2(8) . . ?
C47 K2 H29A 110.5(8) . . ?
C51 K2 H60A 115.9(7) . . ?
C3 K2 H60A 155.0(7) . . ?
C50 K2 H60A 117.7(7) . . ?
C52 K2 H60A 92.2(7) . . ?
C2 K2 H60A 141.8(7) . . ?
C4 K2 H60A 134.0(7) . . ?
C5 K2 H60A 111.6(6) . . ?
C49 K2 H60A 95.8(6) . . ?
C6 K2 H60A 104.2(6) . . ?
C1 K2 H60A 116.8(7) . . ?
C29 K2 H60A 63.2(7) . . ?
C47 K2 H60A 71.5(7) . . ?
H29A K2 H60A 50.2(11) . . ?
O1 Si1 N1 107.00(6) . . ?
O1 Si1 C13 107.92(7) . . ?
N1 Si1 C13 112.34(7) . . ?
O1 Si1 C14 107.16(8) . . ?
N1 Si1 C14 111.04(7) . . ?
C13 Si1 C14 111.10(9) . . ?
O1 Si2 N2 107.81(6) . . ?
O1 Si2 C16 107.19(8) . . ?
N2 Si2 C16 113.62(8) . . ?
O1 Si2 C15 105.44(8) . . ?
N2 Si2 C15 116.38(8) . . ?
C16 Si2 C15 105.78(10) . . ?
O2 Si3 N3 107.38(6) . . ?
O2 Si3 C44 107.56(8) . . ?
N3 Si3 C44 114.07(8) . . ?
O2 Si3 C43 106.94(8) . . ?
N3 Si3 C43 115.15(8) . . ?
C44 Si3 C43 105.31(9) . . ?
O2 Si4 N4 107.28(6) . . ?
O2 Si4 C45 108.58(8) . . ?
N4 Si4 C45 111.52(8) . . ?
O2 Si4 C46 107.55(8) . . ?
N4 Si4 C46 111.57(8) . . ?
C45 Si4 C46 110.17(10) . . ?
N1 Al1 N2 108.64(6) . . ?
N1 Al1 C30 122.44(7) . . ?
N2 Al1 C30 121.43(7) . . ?
N1 Al1 C29 120.08(7) . . ?
N2 Al1 C29 124.96(8) . . ?
C30 Al1 C29 47.80(7) . . ?
N3 Al2 N4 107.69(6) . . ?
N3 Al2 C59 120.06(6) . . ?
N4 Al2 C59 124.33(7) . . ?
N3 Al2 C60 127.15(7) . . ?
N4 Al2 C60 118.98(7) . . ?
C59 Al2 C60 48.16(7) . . ?
Si1 O1 Si2 135.29(7) . . ?
Si4 O2 Si3 134.55(7) . . ?
C1 N1 Si1 121.64(10) . . ?
C1 N1 Al1 123.50(10) . . ?
Si1 N1 Al1 114.75(7) . . ?
C17 N2 Si2 119.87(10) . . ?
C17 N2 Al1 115.58(10) . . ?
Si2 N2 Al1 124.55(7) . . ?
C31 N3 Si3 121.63(10) . . ?
C31 N3 Al2 114.49(10) . . ?
Si3 N3 Al2 123.84(7) . . ?
C47 N4 Si4 121.10(10) . . ?
C47 N4 Al2 123.59(10) . . ?
Si4 N4 Al2 115.25(7) . . ?
C6 C1 C2 118.50(14) . . ?
C6 C1 N1 120.69(14) . . ?
C2 C1 N1 120.82(13) . . ?
C6 C1 K2 77.37(8) . . ?
C2 C1 K2 74.86(9) . . ?
N1 C1 K2 118.46(9) . . ?
C3 C2 C1 119.64(14) . . ?
C3 C2 C7 119.42(14) . . ?
C1 C2 C7 120.93(14) . . ?
C3 C2 K2 76.12(9) . . ?
C1 C2 K2 79.67(9) . . ?
C7 C2 K2 113.97(10) . . ?
C4 C3 C2 121.59(15) . . ?
C4 C3 K2 78.83(10) . . ?
C2 C3 K2 78.46(9) . . ?
C4 C3 H3 119.2 . . ?
C2 C3 H3 119.2 . . ?
K2 C3 H3 113.8 . . ?
C3 C4 C5 118.94(15) . . ?
C3 C4 K2 75.94(9) . . ?
C5 C4 K2 78.53(10) . . ?
C3 C4 H4 120.5 . . ?
C5 C4 H4 120.5 . . ?
K2 C4 H4 115.8 . . ?
C4 C5 C6 121.47(15) . . ?
C4 C5 K2 76.47(9) . . ?
C6 C5 K2 78.69(9) . . ?
C4 C5 H5 119.3 . . ?
C6 C5 H5 119.3 . . ?
K2 C5 H5 116.1 . . ?
C5 C6 C1 119.84(15) . . ?
C5 C6 C10 119.16(14) . . ?
C1 C6 C10 120.92(14) . . ?
C5 C6 K2 76.41(9) . . ?
C1 C6 K2 77.39(8) . . ?
C10 C6 K2 119.76(10) . . ?
C2 C7 C8 109.91(14) . . ?
C2 C7 C9 112.99(14) . . ?
C8 C7 C9 110.33(15) . . ?
C2 C7 H7 107.8 . . ?
C8 C7 H7 107.8 . . ?
C9 C7 H7 107.8 . . ?
C7 C8 H8C 109.5 . . ?
C7 C8 H8B 109.5 . . ?
H8C C8 H8B 109.5 . . ?
C7 C8 H8A 109.5 . . ?
H8C C8 H8A 109.5 . . ?
H8B C8 H8A 109.5 . . ?
C7 C9 H9C 109.5 . . ?
C7 C9 H9B 109.5 . . ?
H9C C9 H9B 109.5 . . ?
C7 C9 H9A 109.5 . . ?
H9C C9 H9A 109.5 . . ?
H9B C9 H9A 109.5 . . ?
C6 C10 C11 112.62(14) . . ?
C6 C10 C12 109.53(13) . . ?
C11 C10 C12 110.68(14) . . ?
C6 C10 H10 108 . . ?
C11 C10 H10 108 . . ?
C12 C10 H10 108 . . ?
C10 C11 H11C 109.5 . . ?
C10 C11 H11B 109.5 . . ?
H11C C11 H11B 109.5 . . ?
C10 C11 H11A 109.5 . . ?
H11C C11 H11A 109.5 . . ?
H11B C11 H11A 109.5 . . ?
C10 C12 H12C 109.5 . . ?
C10 C12 H12B 109.5 . . ?
H12C C12 H12B 109.5 . . ?
C10 C12 H12A 109.5 . . ?
H12C C12 H12A 109.5 . . ?
H12B C12 H12A 109.5 . . ?
Si1 C13 H13C 109.5 . . ?
Si1 C13 H13B 109.5 . . ?
H13C C13 H13B 109.5 . . ?
Si1 C13 H13A 109.5 . . ?
H13C C13 H13A 109.5 . . ?
H13B C13 H13A 109.5 . . ?
Si1 C14 H14C 109.5 . . ?
Si1 C14 H14B 109.5 . . ?
H14C C14 H14B 109.5 . . ?
Si1 C14 H14A 109.5 . . ?
H14C C14 H14A 109.5 . . ?
H14B C14 H14A 109.5 . . ?
Si2 C15 H15C 109.5 . . ?
Si2 C15 H15B 109.5 . . ?
H15C C15 H15B 109.5 . . ?
Si2 C15 H15A 109.5 . . ?
H15C C15 H15A 109.5 . . ?
H15B C15 H15A 109.5 . . ?
Si2 C16 H16C 109.5 . . ?
Si2 C16 H16B 109.5 . . ?
H16C C16 H16B 109.5 . . ?
Si2 C16 H16A 109.5 . . ?
H16C C16 H16A 109.5 . . ?
H16B C16 H16A 109.5 . . ?
C18 C17 C22 118.23(14) . . ?
C18 C17 N2 120.36(14) . . ?
C22 C17 N2 121.40(13) . . ?
C19 C18 C17 119.94(15) . . ?
C19 C18 C23 117.39(15) . . ?
C17 C18 C23 122.67(14) . . ?
C20 C19 C18 121.65(15) . . ?
C20 C19 H19 119.2 . . ?
C18 C19 H19 119.2 . . ?
C19 C20 C21 118.44(15) . . ?
C19 C20 H20 120.8 . . ?
C21 C20 H20 120.8 . . ?
C20 C21 C22 122.34(16) . . ?
C20 C21 H21 118.8 . . ?
C22 C21 H21 118.8 . . ?
C21 C22 C17 119.39(14) . . ?
C21 C22 C26 116.95(14) . . ?
C17 C22 C26 123.64(14) . . ?
C18 C23 C24 111.06(14) . . ?
C18 C23 C25 112.16(16) . . ?
C24 C23 C25 109.44(15) . . ?
C18 C23 H23 108 . . ?
C24 C23 H23 108 . . ?
C25 C23 H23 108 . . ?
C23 C24 H24C 109.5 . . ?
C23 C24 H24B 109.5 . . ?
H24C C24 H24B 109.5 . . ?
C23 C24 H24A 109.5 . . ?
H24C C24 H24A 109.5 . . ?
H24B C24 H24A 109.5 . . ?
C23 C25 H25C 109.5 . . ?
C23 C25 H25B 109.5 . . ?
H25C C25 H25B 109.5 . . ?
C23 C25 H25A 109.5 . . ?
H25C C25 H25A 109.5 . . ?
H25B C25 H25A 109.5 . . ?
C22 C26 C28 112.89(15) . . ?
C22 C26 C27 110.39(13) . . ?
C28 C26 C27 108.34(14) . . ?
C22 C26 H26 108.4 . . ?
C28 C26 H26 108.4 . . ?
C27 C26 H26 108.4 . . ?
C26 C27 H27C 109.5 . . ?
C26 C27 H27B 109.5 . . ?
H27C C27 H27B 109.5 . . ?
C26 C27 H27A 109.5 . . ?
H27C C27 H27A 109.5 . . ?
H27B C27 H27A 109.5 . . ?
C26 C28 H28C 109.5 . . ?
C26 C28 H28B 109.5 . . ?
H28C C28 H28B 109.5 . . ?
C26 C28 H28A 109.5 . . ?
H28C C28 H28A 109.5 . . ?
H28B C28 H28A 109.5 . . ?
C30 C29 Al1 65.58(9) . . ?
C30 C29 K1 71.93(8) . . ?
Al1 C29 K1 137.49(8) . . ?
C30 C29 K2 132.90(12) . . ?
Al1 C29 K2 104.62(7) . . ?
K1 C29 K2 103.10(5) . . ?
C30 C29 H29B 114(2) . . ?
Al1 C29 H29B 127(2) . . ?
K1 C29 H29B 71(2) . . ?
K2 C29 H29B 108(2) . . ?
C30 C29 H29A 112(2) . . ?
Al1 C29 H29A 133(2) . . ?
K1 C29 H29A 63(2) . . ?
K2 C29 H29A 40(2) . . ?
H29B C29 H29A 98(3) . . ?
C29 C30 Al1 66.62(9) . . ?
C29 C30 K1 78.20(9) . . ?
Al1 C30 K1 144.80(8) . . ?
C29 C30 H30B 111.5(16) . . ?
Al1 C30 H30B 123.7(16) . . ?
K1 C30 H30B 69.9(16) . . ?
C29 C30 H30A 114.2(14) . . ?
Al1 C30 H30A 118.9(13) . . ?
K1 C30 H30A 74.0(14) . . ?
H30B C30 H30A 112(2) . . ?
C36 C31 C32 118.55(14) . . ?
C36 C31 N3 120.65(14) . . ?
C32 C31 N3 120.79(14) . . ?
C33 C32 C31 119.56(15) . . ?
C33 C32 C37 118.61(15) . . ?
C31 C32 C37 121.71(15) . . ?
C34 C33 C32 121.78(16) . . ?
C34 C33 H33 119.1 . . ?
C32 C33 H33 119.1 . . ?
C33 C34 C35 118.76(16) . . ?
C33 C34 H34 120.6 . . ?
C35 C34 H34 120.6 . . ?
C34 C35 C36 121.60(16) . . ?
C34 C35 H35 119.2 . . ?
C36 C35 H35 119.2 . . ?
C35 C36 C31 119.64(15) . . ?
C35 C36 C40 117.69(15) . . ?
C31 C36 C40 122.63(14) . . ?
C32 C37 C38 112.79(17) . . ?
C32 C37 C39 109.33(15) . . ?
C38 C37 C39 110.09(17) . . ?
C32 C37 H37 108.2 . . ?
C38 C37 H37 108.2 . . ?
C39 C37 H37 108.2 . . ?
C37 C38 H38C 109.5 . . ?
C37 C38 H38B 109.5 . . ?
H38C C38 H38B 109.5 . . ?
C37 C38 H38A 109.5 . . ?
H38C C38 H38A 109.5 . . ?
H38B C38 H38A 109.5 . . ?
C37 C39 H39C 109.5 . . ?
C37 C39 H39B 109.5 . . ?
H39C C39 H39B 109.5 . . ?
C37 C39 H39A 109.5 . . ?
H39C C39 H39A 109.5 . . ?
H39B C39 H39A 109.5 . . ?
C36 C40 C41 112.52(16) . . ?
C36 C40 C42 110.39(14) . . ?
C41 C40 C42 109.64(15) . . ?
C36 C40 H40 108.1 . . ?
C41 C40 H40 108.1 . . ?
C42 C40 H40 108.1 . . ?
C40 C41 H41C 109.5 . . ?
C40 C41 H41B 109.5 . . ?
H41C C41 H41B 109.5 . . ?
C40 C41 H41A 109.5 . . ?
H41C C41 H41A 109.5 . . ?
H41B C41 H41A 109.5 . . ?
C40 C42 H42C 109.5 . . ?
C40 C42 H42B 109.5 . . ?
H42C C42 H42B 109.5 . . ?
C40 C42 H42A 109.5 . . ?
H42C C42 H42A 109.5 . . ?
H42B C42 H42A 109.5 . . ?
Si3 C43 H43C 109.5 . . ?
Si3 C43 H43B 109.5 . . ?
H43C C43 H43B 109.5 . . ?
Si3 C43 H43A 109.5 . . ?
H43C C43 H43A 109.5 . . ?
H43B C43 H43A 109.5 . . ?
Si3 C44 H44C 109.5 . . ?
Si3 C44 H44B 109.5 . . ?
H44C C44 H44B 109.5 . . ?
Si3 C44 H44A 109.5 . . ?
H44C C44 H44A 109.5 . . ?
H44B C44 H44A 109.5 . . ?
Si4 C45 H45C 109.5 . . ?
Si4 C45 H45B 109.5 . . ?
H45C C45 H45B 109.5 . . ?
Si4 C45 H45A 109.5 . . ?
H45C C45 H45A 109.5 . . ?
H45B C45 H45A 109.5 . . ?
Si4 C46 H46C 109.5 . . ?
Si4 C46 H46B 109.5 . . ?
H46C C46 H46B 109.5 . . ?
Si4 C46 H46A 109.5 . . ?
H46C C46 H46A 109.5 . . ?
H46B C46 H46A 109.5 . . ?
C48 C47 C52 118.77(14) . . ?
C48 C47 N4 121.00(14) . . ?
C52 C47 N4 120.22(14) . . ?
C48 C47 K2 78.46(9) . . ?
C52 C47 K2 72.73(9) . . ?
N4 C47 K2 119.99(9) . . ?
C49 C48 C47 119.63(15) . . ?
C49 C48 C53 119.00(14) . . ?
C47 C48 C53 121.23(14) . . ?
C49 C48 K2 74.61(9) . . ?
C47 C48 K2 76.78(8) . . ?
C53 C48 K2 123.13(9) . . ?
C50 C49 C48 121.50(15) . . ?
C50 C49 K2 74.66(9) . . ?
C48 C49 K2 80.71(9) . . ?
C50 C49 H49 119.3 . . ?
C48 C49 H49 119.3 . . ?
K2 C49 H49 115.8 . . ?
C49 C50 C51 119.04(15) . . ?
C49 C50 K2 80.37(9) . . ?
C51 C50 K2 75.22(9) . . ?
C49 C50 H50 120.5 . . ?
C51 C50 H50 120.5 . . ?
K2 C50 H50 114.6 . . ?
C50 C51 C52 121.31(15) . . ?
C50 C51 K2 79.18(10) . . ?
C52 C51 K2 79.47(9) . . ?
C50 C51 H51 119.3 . . ?
C52 C51 H51 119.3 . . ?
K2 C51 H51 112.2 . . ?
C51 C52 C47 119.71(15) . . ?
C51 C52 C56 119.36(15) . . ?
C47 C52 C56 120.91(14) . . ?
C51 C52 K2 74.86(10) . . ?
C47 C52 K2 81.99(9) . . ?
C56 C52 K2 112.14(10) . . ?
C48 C53 C55 113.09(14) . . ?
C48 C53 C54 109.22(13) . . ?
C55 C53 C54 110.24(14) . . ?
C48 C53 H53 108 . . ?
C55 C53 H53 108 . . ?
C54 C53 H53 108 . . ?
C53 C54 H54C 109.5 . . ?
C53 C54 H54B 109.5 . . ?
H54C C54 H54B 109.5 . . ?
C53 C54 H54A 109.5 . . ?
H54C C54 H54A 109.5 . . ?
H54B C54 H54A 109.5 . . ?
C53 C55 H55C 109.5 . . ?
C53 C55 H55B 109.5 . . ?
H55C C55 H55B 109.5 . . ?
C53 C55 H55A 109.5 . . ?
H55C C55 H55A 109.5 . . ?
H55B C55 H55A 109.5 . . ?
C52 C56 C57 113.62(14) . . ?
C52 C56 C58 109.57(15) . . ?
C57 C56 C58 111.09(17) . . ?
C52 C56 H56 107.4 . . ?
C57 C56 H56 107.4 . . ?
C58 C56 H56 107.4 . . ?
C56 C57 H57C 109.5 . . ?
C56 C57 H57B 109.5 . . ?
H57C C57 H57B 109.5 . . ?
C56 C57 H57A 109.5 . . ?
H57C C57 H57A 109.5 . . ?
H57B C57 H57A 109.5 . . ?
C56 C58 H58C 109.5 . . ?
C56 C58 H58B 109.5 . . ?
H58C C58 H58B 109.5 . . ?
C56 C58 H58A 109.5 . . ?
H58C C58 H58A 109.5 . . ?
H58B C58 H58A 109.5 . . ?
C60 C59 Al2 66.44(8) . . ?
C60 C59 K1 76.03(8) . . ?
Al2 C59 K1 142.32(8) . . ?
C60 C59 H59B 114.1(14) . . ?
Al2 C59 H59B 122.7(14) . . ?
K1 C59 H59B 75.4(14) . . ?
C60 C59 H59A 113.0(15) . . ?
Al2 C59 H59A 120.9(15) . . ?
K1 C59 H59A 70.7(15) . . ?
H59B C59 H59A 111(2) . . ?
C59 C60 Al2 65.40(8) . . ?
C59 C60 K1 73.63(8) . . ?
Al2 C60 K1 138.89(8) . . ?
C59 C60 K2 136.91(11) . . ?
Al2 C60 K2 105.37(7) . . ?
K1 C60 K2 102.03(5) . . ?
C59 C60 H60B 116.9(18) . . ?
Al2 C60 H60B 127.1(18) . . ?
K1 C60 H60B 74.5(18) . . ?
K2 C60 H60B 102.2(18) . . ?
C59 C60 H60A 113.2(19) . . ?
Al2 C60 H60A 125.2(19) . . ?
K1 C60 H60A 68.4(19) . . ?
K2 C60 H60A 35.6(19) . . ?
H60B C60 H60A 103(2) . . ?
C62 C61 C66 120.1(2) . . ?
C62 C61 K1 80.22(14) . . ?
C66 C61 K1 77.21(13) . . ?
C62 C61 H61 120 . . ?
C66 C61 H61 120 . . ?
K1 C61 H61 113.1 . . ?
C61 C62 C63 120.6(2) . . ?
C61 C62 K1 76.41(13) . . ?
C63 C62 K1 79.10(15) . . ?
C61 C62 H62 119.7 . . ?
C63 C62 H62 119.7 . . ?
K1 C62 H62 115.3 . . ?
C62 C63 C64 120.1(2) . . ?
C62 C63 K1 77.59(14) . . ?
C64 C63 K1 76.86(16) . . ?
C62 C63 H63 119.9 . . ?
C64 C63 H63 119.9 . . ?
K1 C63 H63 116.3 . . ?
C65 C64 C63 119.8(2) . . ?
C65 C64 K1 76.39(15) . . ?
C63 C64 K1 79.65(15) . . ?
C65 C64 H64 120.1 . . ?
C63 C64 H64 120.1 . . ?
K1 C64 H64 114.4 . . ?
C64 C65 C66 119.3(2) . . ?
C64 C65 K1 79.88(15) . . ?
C66 C65 K1 77.45(13) . . ?
C64 C65 H65 120.4 . . ?
C66 C65 H65 120.4 . . ?
K1 C65 H65 112.9 . . ?
C61 C66 C65 120.1(2) . . ?
C61 C66 K1 79.08(13) . . ?
C65 C66 K1 78.27(13) . . ?
C61 C66 H66 119.9 . . ?
C65 C66 H66 119.9 . . ?
K1 C66 H66 113.2 . . ?
C72 C67 C68 119.9(2) . . ?
C72 C67 K1 78.61(13) . . ?
C68 C67 K1 80.16(14) . . ?
C72 C67 H67 120 . . ?
C68 C67 H67 120 . . ?
K1 C67 H67 111.6 . . ?
C69 C68 C67 118.9(2) . . ?
C69 C68 K1 80.99(14) . . ?
C67 C68 K1 75.56(13) . . ?
C69 C68 H68 120.5 . . ?
C67 C68 H68 120.5 . . ?
K1 C68 H68 113.5 . . ?
C68 C69 C70 120.5(3) . . ?
C68 C69 K1 75.73(14) . . ?
C70 C69 K1 79.44(16) . . ?
C68 C69 H69 119.7 . . ?
C70 C69 H69 119.7 . . ?
K1 C69 H69 115.7 . . ?
C71 C70 C69 120.9(2) . . ?
C71 C70 K1 76.31(15) . . ?
C69 C70 K1 77.55(16) . . ?
C71 C70 H70 119.5 . . ?
C69 C70 H70 119.5 . . ?
K1 C70 H70 117.3 . . ?
C70 C71 C72 119.9(2) . . ?
C70 C71 K1 80.68(15) . . ?
C72 C71 K1 75.15(13) . . ?
C70 C71 H71 120.1 . . ?
C72 C71 H71 120.1 . . ?
K1 C71 H71 114.7 . . ?
C71 C72 C67 119.9(3) . . ?
C71 C72 K1 81.26(14) . . ?
C67 C72 K1 77.25(13) . . ?
C71 C72 H72 120.1 . . ?
C67 C72 H72 120.1 . . ?
K1 C72 H72 111.8 . . ?
C78 C73 C74 120.32(19) . . ?
C78 C73 H73 119.8 . . ?
C74 C73 H73 119.8 . . ?
C73 C74 C75 119.7(2) . . ?
C73 C74 H74 120.1 . . ?
C75 C74 H74 120.1 . . ?
C74 C75 C76 119.7(2) . . ?
C74 C75 H75 120.2 . . ?
C76 C75 H75 120.2 . . ?
C77 C76 C75 120.4(2) . . ?
C77 C76 H76 119.8 . . ?
C75 C76 H76 119.8 . . ?
C76 C77 C78 119.7(2) . . ?
C76 C77 H77 120.2 . . ?
C78 C77 H77 120.2 . . ?
C73 C78 C77 120.2(2) . . ?
C73 C78 H78 119.9 . . ?
C77 C78 H78 119.9 . . ?
 
_iucr_refine_instructions_details
;
TITL S20ME53 in P2(1)2(1)2(1)
CELL 1.5418 16.4079 18.0825 27.6548 90.000 90.000 90.000
ZERR 4.00   0.000046   0.000061   0.000094   0.0000   0.0000   0.0000
LATT -1
SYMM -x+1/2,-y, z+1/2
SYMM -x, y+1/2,-z+1/2
SYMM  x+1/2,-y+1/2,-z
SFAC C H N O Al Si K
UNIT 312.00 472.00 16.00 8.00 8.00 16.00 8.00
BOND $H
ACTA
TWIN
L.S. 4
FMAP 2
PLAN 4
TEMP -100
WGHT    0.033500    0.873000
BASF   0.00139
FVAR       2.38009
K1    7    0.748652    0.515388    0.756565    11.00000    0.03215    0.02167 =
         0.02112    0.00031    0.00015    0.00062
K2    7    0.741619    0.500647    0.936714    11.00000    0.03314    0.02906 =
         0.02206    0.00046    0.00003   -0.00985
SI1   6    0.661376    0.190855    0.909634    11.00000    0.01905    0.01690 =
         0.01931    0.00083    0.00194   -0.00121
SI2   6    0.835189    0.145441    0.887364    11.00000    0.02144    0.01822 =
         0.02317    0.00287    0.00283    0.00397
SI3   6    0.652042    0.862466    0.908590    11.00000    0.02725    0.02150 =
         0.02046   -0.00225   -0.00298    0.00765
SI4   6    0.825837    0.815149    0.929361    11.00000    0.02540    0.01914 =
         0.02333   -0.00058   -0.00596    0.00072
AL1   5    0.765608    0.303140    0.857802    11.00000    0.01764    0.01584 =
         0.01750    0.00062    0.00200    0.00056
AL2   5    0.723858    0.713258    0.867114    11.00000    0.01990    0.01754 =
         0.01670   -0.00025   -0.00215    0.00251
O1    4    0.744158    0.140450    0.911686    11.00000    0.02413    0.01887 =
         0.02835    0.00493    0.00439    0.00147
O2    4    0.744601    0.867885    0.931406    11.00000    0.03273    0.02148 =
         0.02847   -0.00604   -0.00840    0.00521
N1    3    0.691932    0.281977    0.906863    11.00000    0.01945    0.01716 =
         0.01893   -0.00090    0.00341   -0.00043
N2    3    0.839161    0.225298    0.852915    11.00000    0.01779    0.01889 =
         0.01947   -0.00045    0.00208    0.00169
N3    3    0.652933    0.793301    0.865741    11.00000    0.01995    0.01994 =
         0.01852    0.00077   -0.00101    0.00346
N4    3    0.793089    0.725791    0.919658    11.00000    0.02214    0.01957 =
         0.01905    0.00129   -0.00409    0.00175
C1    1    0.665687    0.334823    0.941555    11.00000    0.01843    0.01690 =
         0.01966    0.00121    0.00376   -0.00175
C2    1    0.708279    0.344035    0.985877    11.00000    0.02155    0.02001 =
         0.02130    0.00062    0.00036   -0.00162
C3    1    0.679824    0.394897    1.019944    11.00000    0.03020    0.02348 =
         0.01929   -0.00112    0.00002   -0.00219
AFIX  43
H3    2    0.708459    0.400620    1.049565    11.00000   -1.20000
AFIX   0
C4    1    0.610709    0.437278    1.011556    11.00000    0.02873    0.02372 =
         0.02474   -0.00483    0.00719   -0.00087
AFIX  43
H4    2    0.591807    0.471212    1.035262    11.00000   -1.20000
AFIX   0
C5    1    0.569632    0.429279    0.967950    11.00000    0.01970    0.02382 =
         0.02945   -0.00043    0.00457    0.00190
AFIX  43
H5    2    0.522668    0.458572    0.961883    11.00000   -1.20000
AFIX   0
C6    1    0.595804    0.379185    0.932859    11.00000    0.01780    0.02046 =
         0.02195    0.00094    0.00299   -0.00262
C7    1    0.785134    0.299932    0.996568    11.00000    0.02508    0.02228 =
         0.02564   -0.00110   -0.00469    0.00173
AFIX  13
H7    2    0.784597    0.254969    0.975518    11.00000   -1.20000
AFIX   0
C8    1    0.860216    0.345381    0.983362    11.00000    0.02456    0.03403 =
         0.04403    0.00122    0.00147    0.00190
AFIX 137
H8C   2    0.862086    0.390010    1.003437    11.00000   -1.50000
H8B   2    0.857413    0.359495    0.949188    11.00000   -1.50000
H8A   2    0.909389    0.315841    0.988975    11.00000   -1.50000
AFIX   0
C9    1    0.790273    0.274146    1.049097    11.00000    0.03669    0.04894 =
         0.03582    0.01447   -0.00395    0.00962
AFIX 137
H9C   2    0.739857    0.248348    1.057844    11.00000   -1.50000
H9B   2    0.797616    0.317079    1.070280    11.00000   -1.50000
H9A   2    0.836640    0.240472    1.052858    11.00000   -1.50000
AFIX   0
C10   1    0.546183    0.370063    0.886998    11.00000    0.01853    0.02323 =
         0.02554    0.00067   -0.00096   -0.00004
AFIX  13
H10   2    0.578315    0.338729    0.864100    11.00000   -1.20000
AFIX   0
C11   1    0.528519    0.443728    0.862066    11.00000    0.03748    0.02775 =
         0.03540    0.00671   -0.00847   -0.00312
AFIX 137
H11C  2    0.579861    0.469900    0.856150    11.00000   -1.50000
H11B  2    0.493437    0.473966    0.882841    11.00000   -1.50000
H11A  2    0.500927    0.434573    0.831212    11.00000   -1.50000
AFIX   0
C12   1    0.466642    0.329202    0.898610    11.00000    0.02147    0.03440 =
         0.03358    0.00408   -0.00410   -0.00595
AFIX 137
H12C  2    0.434225    0.358719    0.921267    11.00000   -1.50000
H12B  2    0.479269    0.281187    0.913238    11.00000   -1.50000
H12A  2    0.435609    0.321591    0.868744    11.00000   -1.50000
AFIX   0
C13   1    0.600533    0.170676    0.964817    11.00000    0.02959    0.02819 =
         0.03156    0.00395    0.01091   -0.00216
AFIX 137
H13C  2    0.635177    0.175925    0.993479    11.00000   -1.50000
H13B  2    0.579500    0.120018    0.963128    11.00000   -1.50000
H13A  2    0.554862    0.205452    0.966922    11.00000   -1.50000
AFIX   0
C14   1    0.604899    0.163777    0.853918    11.00000    0.03697    0.02344 =
         0.03189   -0.00150   -0.00993   -0.00437
AFIX 137
H14C  2    0.597116    0.110045    0.853574    11.00000   -1.50000
H14B  2    0.636210    0.178691    0.825360    11.00000   -1.50000
H14A  2    0.551670    0.188352    0.853519    11.00000   -1.50000
AFIX   0
C15   1    0.908181    0.139609    0.939130    11.00000    0.02937    0.04085 =
         0.03954    0.01434   -0.00572    0.00519
AFIX 137
H15C  2    0.894133    0.097112    0.959482    11.00000   -1.50000
H15B  2    0.904953    0.185051    0.958347    11.00000   -1.50000
H15A  2    0.963721    0.133608    0.926699    11.00000   -1.50000
AFIX   0
C16   1    0.850625    0.059356    0.851657    11.00000    0.05648    0.02095 =
         0.03809    0.00114    0.01499    0.00938
AFIX 137
H16C  2    0.808109    0.055507    0.826896    11.00000   -1.50000
H16B  2    0.847661    0.016417    0.873207    11.00000   -1.50000
H16A  2    0.904235    0.060805    0.836063    11.00000   -1.50000
AFIX   0
C17   1    0.902659    0.234472    0.817437    11.00000    0.01858    0.01694 =
         0.02148   -0.00040    0.00150    0.00249
C18   1    0.977885    0.267465    0.830442    11.00000    0.02088    0.02194 =
         0.02454    0.00015   -0.00083    0.00059
C19   1    1.038009    0.278466    0.795419    11.00000    0.01846    0.03166 =
         0.03287    0.00057    0.00070   -0.00495
AFIX  43
H19   2    1.088251    0.300490    0.804590    11.00000   -1.20000
AFIX   0
C20   1    1.026245    0.258117    0.747766    11.00000    0.02423    0.03483 =
         0.02827    0.00255    0.00718   -0.00289
AFIX  43
H20   2    1.067542    0.266180    0.724273    11.00000   -1.20000
AFIX   0
C21   1    0.952911    0.225725    0.735072    11.00000    0.02655    0.02905 =
         0.02178   -0.00050    0.00305    0.00012
AFIX  43
H21   2    0.944297    0.211966    0.702315    11.00000   -1.20000
AFIX   0
C22   1    0.891311    0.212580    0.768585    11.00000    0.02032    0.02014 =
         0.02213   -0.00069    0.00060    0.00049
C23   1    0.997318    0.291291    0.881791    11.00000    0.02270    0.02852 =
         0.02778   -0.00554   -0.00287   -0.00192
AFIX  13
H23   2    0.950604    0.276487    0.902902    11.00000   -1.20000
AFIX   0
C24   1    1.074131    0.252393    0.900584    11.00000    0.02919    0.05199 =
         0.03162   -0.00886   -0.00960    0.00564
AFIX 137
H24C  2    1.121958    0.271210    0.883287    11.00000   -1.50000
H24B  2    1.069261    0.199006    0.895214    11.00000   -1.50000
H24A  2    1.080245    0.262115    0.935257    11.00000   -1.50000
AFIX   0
C25   1    1.008156    0.375304    0.886043    11.00000    0.03582    0.03188 =
         0.04837   -0.01192    0.00178   -0.00792
AFIX 137
H25C  2    0.957557    0.400060    0.876426    11.00000   -1.50000
H25B  2    1.052631    0.391333    0.864838    11.00000   -1.50000
H25A  2    1.021204    0.388191    0.919582    11.00000   -1.50000
AFIX   0
C26   1    0.815502    0.172754    0.750344    11.00000    0.02162    0.03177 =
         0.02413   -0.00754    0.00239   -0.00429
AFIX  13
H26   2    0.779171    0.162552    0.778600    11.00000   -1.20000
AFIX   0
C27   1    0.838805    0.098599    0.727039    11.00000    0.03524    0.03040 =
         0.02944   -0.00814    0.00476   -0.00843
AFIX 137
H27C  2    0.869643    0.068786    0.750299    11.00000   -1.50000
H27B  2    0.872394    0.107686    0.698346    11.00000   -1.50000
H27A  2    0.789245    0.072015    0.717605    11.00000   -1.50000
AFIX   0
C28   1    0.767356    0.218203    0.713180    11.00000    0.03092    0.04390 =
         0.03770   -0.01363   -0.01098    0.00616
AFIX 137
H28C  2    0.803162    0.231563    0.686195    11.00000   -1.50000
H28B  2    0.746634    0.263269    0.728552    11.00000   -1.50000
H28A  2    0.721531    0.188796    0.701062    11.00000   -1.50000
AFIX   0
C29   1    0.789381    0.406469    0.840633    11.00000    0.04853    0.01883 =
         0.02186    0.00084   -0.00019   -0.00436
H29B  2    0.836358    0.424562    0.828775    11.00000    0.08473
H29A  2    0.765572    0.450987    0.849056    11.00000    0.07762
C30   1    0.736630    0.363143    0.801746    11.00000    0.02582    0.02323 =
         0.02350    0.00501   -0.00033   -0.00039
H30B  2    0.762898    0.360402    0.772668    11.00000    0.04316
H30A  2    0.680087    0.381138    0.798556    11.00000    0.03246
C31   1    0.599779    0.795148    0.824453    11.00000    0.01815    0.01836 =
         0.01959   -0.00010    0.00003    0.00328
C32   1    0.523137    0.759335    0.825539    11.00000    0.02042    0.02149 =
         0.02672    0.00237    0.00155    0.00235
C33   1    0.475184    0.757698    0.783876    11.00000    0.02142    0.02759 =
         0.03761   -0.00101   -0.00589   -0.00127
AFIX  43
H33   2    0.423901    0.733355    0.784823    11.00000   -1.20000
AFIX   0
C34   1    0.500183    0.790408    0.741438    11.00000    0.03246    0.03179 =
         0.02758   -0.00236   -0.01136    0.00390
AFIX  43
H34   2    0.467192    0.787925    0.713254    11.00000   -1.20000
AFIX   0
C35   1    0.574487    0.827081    0.740598    11.00000    0.02889    0.03066 =
         0.01985    0.00223   -0.00088    0.00517
AFIX  43
H35   2    0.592046    0.849875    0.711454    11.00000   -1.20000
AFIX   0
C36   1    0.623886    0.831270    0.781409    11.00000    0.01971    0.02296 =
         0.02134    0.00212    0.00131    0.00403
C37   1    0.488823    0.726563    0.871870    11.00000    0.02316    0.03158 =
         0.03460    0.01107    0.00539    0.00012
AFIX  13
H37   2    0.531428    0.730653    0.897588    11.00000   -1.20000
AFIX   0
C38   1    0.465827    0.645172    0.866619    11.00000    0.04565    0.03406 =
         0.06819    0.01721    0.00952   -0.00797
AFIX 137
H38C  2    0.514278    0.616498    0.857792    11.00000   -1.50000
H38B  2    0.424400    0.639891    0.841326    11.00000   -1.50000
H38A  2    0.444039    0.626866    0.897366    11.00000   -1.50000
AFIX   0
C39   1    0.414418    0.771672    0.887881    11.00000    0.02922    0.05613 =
         0.03862    0.01220    0.01143    0.00778
AFIX 137
H39C  2    0.369943    0.764482    0.864700    11.00000   -1.50000
H39B  2    0.428897    0.824213    0.889193    11.00000   -1.50000
H39A  2    0.396865    0.755147    0.919984    11.00000   -1.50000
AFIX   0
C40   1    0.701004    0.877296    0.777971    11.00000    0.02299    0.03281 =
         0.02872    0.00912    0.00190   -0.00215
AFIX  13
H40   2    0.725661    0.880293    0.810981    11.00000   -1.20000
AFIX   0
C41   1    0.764241    0.843236    0.743867    11.00000    0.02697    0.05038 =
         0.04709    0.01654    0.01322    0.00591
AFIX 137
H41C  2    0.741578    0.840326    0.711136    11.00000   -1.50000
H41B  2    0.778303    0.793455    0.755121    11.00000   -1.50000
H41A  2    0.813309    0.874133    0.743522    11.00000   -1.50000
AFIX   0
C42   1    0.680793    0.956241    0.761371    11.00000    0.03553    0.03432 =
         0.04220    0.01402    0.00053   -0.00592
AFIX 137
H42C  2    0.636825    0.976287    0.781458    11.00000   -1.50000
H42B  2    0.663356    0.955334    0.727483    11.00000   -1.50000
H42A  2    0.729300    0.987479    0.764580    11.00000   -1.50000
AFIX   0
C43   1    0.580817    0.847158    0.960406    11.00000    0.03637    0.04413 =
         0.02524   -0.00423    0.00395    0.01382
AFIX 137
H43C  2    0.591897    0.883623    0.985785    11.00000   -1.50000
H43B  2    0.588768    0.797232    0.973360    11.00000   -1.50000
H43A  2    0.524454    0.852598    0.949234    11.00000   -1.50000
AFIX   0
C44   1    0.625340    0.955442    0.884200    11.00000    0.04597    0.02397 =
         0.03496   -0.00202   -0.00928    0.01057
AFIX 137
H44C  2    0.670455    0.973984    0.864394    11.00000   -1.50000
H44B  2    0.615436    0.989613    0.911070    11.00000   -1.50000
H44A  2    0.576087    0.951618    0.864310    11.00000   -1.50000
AFIX   0
C45   1    0.881339    0.823847    0.987791    11.00000    0.03818    0.03147 =
         0.03310   -0.00601   -0.01501    0.00049
AFIX 137
H45C  2    0.844716    0.810882    1.014470    11.00000   -1.50000
H45B  2    0.900229    0.874888    0.991834    11.00000   -1.50000
H45A  2    0.928293    0.790350    0.987831    11.00000   -1.50000
AFIX   0
C46   1    0.890858    0.848794    0.878718    11.00000    0.03801    0.02467 =
         0.04143    0.00597    0.00359    0.00010
AFIX 137
H46C  2    0.905837    0.900515    0.884468    11.00000   -1.50000
H46B  2    0.860616    0.844995    0.848261    11.00000   -1.50000
H46A  2    0.940329    0.818571    0.876782    11.00000   -1.50000
AFIX   0
C47   1    0.821075    0.666597    0.949057    11.00000    0.01933    0.01846 =
         0.01930   -0.00022   -0.00515   -0.00135
C48   1    0.890226    0.624487    0.935690    11.00000    0.01944    0.01995 =
         0.02038   -0.00071   -0.00326   -0.00294
C49   1    0.917550    0.567687    0.966063    11.00000    0.01958    0.02101 =
         0.02770    0.00019   -0.00400    0.00109
AFIX  43
H49   2    0.963491    0.539125    0.956666    11.00000   -1.20000
AFIX   0
C50   1    0.879120    0.552212    1.009488    11.00000    0.02570    0.02147 =
         0.02467    0.00398   -0.00613    0.00038
AFIX  43
H50   2    0.899234    0.514323    1.030076    11.00000   -1.20000
AFIX   0
C51   1    0.810593    0.592978    1.022530    11.00000    0.02554    0.02552 =
         0.01918    0.00251   -0.00092   -0.00185
AFIX  43
H51   2    0.783705    0.582230    1.052130    11.00000   -1.20000
AFIX   0
C52   1    0.780556    0.649415    0.992942    11.00000    0.02093    0.02345 =
         0.02131   -0.00048   -0.00212    0.00027
C53   1    0.938968    0.643040    0.890885    11.00000    0.02023    0.02272 =
         0.02124   -0.00023   -0.00140   -0.00107
AFIX  13
H53   2    0.907633    0.680476    0.871840    11.00000   -1.20000
AFIX   0
C54   1    1.020339    0.678169    0.905950    11.00000    0.02487    0.03452 =
         0.02376    0.00010   -0.00001   -0.00726
AFIX 137
H54C  2    1.052833    0.641896    0.923882    11.00000   -1.50000
H54B  2    1.009835    0.721229    0.926546    11.00000   -1.50000
H54A  2    1.050260    0.693793    0.877032    11.00000   -1.50000
AFIX   0
C55   1    0.954086    0.576111    0.858377    11.00000    0.03183    0.02896 =
         0.03037   -0.00612    0.00537   -0.00418
AFIX 137
H55C  2    0.902042    0.552084    0.850931    11.00000   -1.50000
H55B  2    0.989842    0.540995    0.875066    11.00000   -1.50000
H55A  2    0.980074    0.592327    0.828283    11.00000   -1.50000
AFIX   0
C56   1    0.703666    0.690211    1.007722    11.00000    0.02261    0.03023 =
         0.02659    0.00197    0.00150    0.00419
AFIX  13
H56   2    0.704627    0.739574    0.991429    11.00000   -1.20000
AFIX   0
C57   1    0.697336    0.703940    1.062059    11.00000    0.04035    0.07387 =
         0.03105   -0.00264    0.00593    0.02395
AFIX 137
H57C  2    0.747976    0.726499    1.073699    11.00000   -1.50000
H57B  2    0.688415    0.656848    1.078780    11.00000   -1.50000
H57A  2    0.651555    0.737287    1.068580    11.00000   -1.50000
AFIX   0
C58   1    0.628801    0.648430    0.988894    11.00000    0.02246    0.03721 =
         0.05928    0.00275    0.00010    0.00202
AFIX 137
H58C  2    0.627509    0.598758    1.003046    11.00000   -1.50000
H58B  2    0.631801    0.644551    0.953592    11.00000   -1.50000
H58A  2    0.579243    0.675276    0.998008    11.00000   -1.50000
AFIX   0
C59   1    0.754379    0.663896    0.807210    11.00000    0.02516    0.02413 =
         0.01909   -0.00217   -0.00063    0.00210
H59B  2    0.727445    0.673876    0.776527    11.00000    0.03805
H59A  2    0.810056    0.645989    0.802152    11.00000    0.04025
C60   1    0.702951    0.612887    0.843066    11.00000    0.03514    0.02045 =
         0.02287   -0.00001    0.00028    0.00059
H60B  2    0.652385    0.593661    0.831080    11.00000    0.06004
H60A  2    0.731027    0.570317    0.852832    11.00000    0.06133
C61   1    0.917241    0.427795    0.720518    11.00000    0.05122    0.04466 =
         0.04127    0.00047    0.01054    0.01286
AFIX  43
H61   2    0.928600    0.384665    0.738938    11.00000   -1.20000
AFIX   0
C62   1    0.871957    0.422687    0.679327    11.00000    0.06073    0.04011 =
         0.04374   -0.01176    0.00685   -0.00848
AFIX  43
H62   2    0.852339    0.375830    0.669035    11.00000   -1.20000
AFIX   0
C63   1    0.854456    0.484595    0.652599    11.00000    0.06071    0.06707 =
         0.03294    0.00178   -0.00048   -0.00760
AFIX  43
H63   2    0.823055    0.480413    0.623867    11.00000   -1.20000
AFIX   0
C64   1    0.882378    0.552902    0.667373    11.00000    0.06605    0.04849 =
         0.07005    0.02439    0.02175   -0.00053
AFIX  43
H64   2    0.869803    0.595830    0.649029    11.00000   -1.20000
AFIX   0
C65   1    0.928556    0.558702    0.708811    11.00000    0.05047    0.04355 =
         0.09071   -0.02463    0.02812   -0.02184
AFIX  43
H65   2    0.948089    0.605527    0.719219    11.00000   -1.20000
AFIX   0
C66   1    0.946351    0.494964    0.735363    11.00000    0.03358    0.07211 =
         0.04721   -0.02276    0.00213    0.00087
AFIX  43
H66   2    0.978711    0.498278    0.763767    11.00000   -1.20000
AFIX   0
C67   1    0.553517    0.531024    0.732029    11.00000    0.03069    0.11285 =
         0.03696    0.02029   -0.00122    0.00420
AFIX  43
H67   2    0.520920    0.523087    0.759942    11.00000   -1.20000
AFIX   0
C68   1    0.573408    0.471822    0.701935    11.00000    0.04993    0.05746 =
         0.06958    0.02270   -0.02078   -0.02601
AFIX  43
H68   2    0.554791    0.423312    0.709144    11.00000   -1.20000
AFIX   0
C69   1    0.619999    0.484717    0.662012    11.00000    0.06293    0.05825 =
         0.05001   -0.01513   -0.00898   -0.00563
AFIX  43
H69   2    0.634285    0.444822    0.641329    11.00000   -1.20000
AFIX   0
C70   1    0.646262    0.554443    0.651531    11.00000    0.05494    0.07238 =
         0.03930    0.01196    0.00344   -0.01109
AFIX  43
H70   2    0.678046    0.562679    0.623327    11.00000   -1.20000
AFIX   0
C71   1    0.627616    0.612301    0.680853    11.00000    0.05852    0.04321 =
         0.06578    0.01624   -0.02029   -0.00444
AFIX  43
H71   2    0.646802    0.660508    0.673309    11.00000   -1.20000
AFIX   0
C72   1    0.581202    0.601025    0.721226    11.00000    0.05470    0.06417 =
         0.05158   -0.01216   -0.02163    0.02952
AFIX  43
H72   2    0.568061    0.641377    0.741795    11.00000   -1.20000
AFIX   0
C73   1    0.747066    1.002241    1.020301    11.00000    0.05206    0.05955 =
         0.02744   -0.00618    0.00257   -0.00194
AFIX  43
H73   2    0.750785    0.997591    0.986154    11.00000   -1.20000
AFIX   0
C74   1    0.730320    0.940763    1.048246    11.00000    0.04886    0.04621 =
         0.04156   -0.01282    0.00172   -0.00569
AFIX  43
H74   2    0.722586    0.893922    1.033382    11.00000   -1.20000
AFIX   0
C75   1    0.724848    0.947698    1.098069    11.00000    0.06407    0.04214 =
         0.03978    0.00244    0.00084   -0.01315
AFIX  43
H75   2    0.713768    0.905574    1.117517    11.00000   -1.20000
AFIX   0
C76   1    0.735645    1.016543    1.119407    11.00000    0.06891    0.04848 =
         0.02659   -0.00055    0.00028   -0.01236
AFIX  43
H76   2    0.730956    1.021572    1.153488    11.00000   -1.20000
AFIX   0
C77   1    0.753055    1.077372    1.091544    11.00000    0.05094    0.03768 =
         0.03596   -0.00334    0.00177   -0.00691
AFIX  43
H77   2    0.761418    1.124187    1.106323    11.00000   -1.20000
AFIX   0
C78   1    0.758376    1.070124    1.041670    11.00000    0.04748    0.04673 =
         0.03532    0.00847    0.00378   -0.00057
AFIX  43
H78   2    0.769863    1.112188    1.022250    11.00000   -1.20000
AFIX   0
HKLF 4
REM  S20ME53 in P2(1)2(1)2(1)
REM R1 =  0.0217 for   16204 Fo > 4sig(Fo)  and  0.0222 for all   16465 data
REM    886 parameters refined using      0 restraints
END
;
 
#===END


data_Compound-2
 
_audit_creation_date                    2020-08-31T10:34:18-00:00
_audit_creation_method                  'WinGX routine CIF_UPDATE'
_audit_conform_dict_name                cif_core.dic
_audit_conform_dict_version             2.4.3
_audit_conform_dict_location            ftp://ftp.iucr.org/pub/cif_core.dic
 
#----------------------------------------------------------------------------#
#                   CHEMICAL INFORMATION                                     #
#----------------------------------------------------------------------------#
 
_chemical_formula_moiety                'C61 H100 Al2 K2 N4 O3 Si4'
_chemical_formula_sum                   'C61 H100 Al2 K2 N4 O3 Si4'
_chemical_formula_weight                1181.96
 
#----------------------------------------------------------------------------#
#                   UNIT CELL INFORMATION                                    #
#----------------------------------------------------------------------------#
 
_symmetry_cell_setting                  monoclinic
_symmetry_space_group_name_H-M          'C 1 2/c 1'
_symmetry_space_group_name_Hall         '-C 2yc'
_symmetry_Int_Tables_number             15
loop_
    _symmetry_equiv_pos_as_xyz
'x, y, z'
'-x, y, -z+1/2'
'x+1/2, y+1/2, z'
'-x+1/2, y+1/2, -z+1/2'
'-x, -y, -z'
'x, -y, z-1/2'
'-x+1/2, -y+1/2, -z'
'x+1/2, -y+1/2, z-1/2'
 
_cell_length_a                          22.32757(17)
_cell_length_b                          11.07152(10)
_cell_length_c                          27.5620(2)
_cell_angle_alpha                       90
_cell_angle_beta                        105.0764(8)
_cell_angle_gamma                       90
_cell_volume                            6578.81(9)
_cell_formula_units_Z                   4
_cell_measurement_temperature           119.99(10)
_cell_measurement_reflns_used           23115
_cell_measurement_theta_min             4.56
_cell_measurement_theta_max             73.43
_cell_measurement_wavelength            1.54184
 
#----------------------------------------------------------------------------#
#                   CRYSTAL INFORMATION                                      #
#----------------------------------------------------------------------------#
 
_exptl_crystal_description              plate
_exptl_crystal_colour                   colourless
_exptl_crystal_size_max                 0.29
_exptl_crystal_size_mid                 0.222
_exptl_crystal_size_min                 0.167
_exptl_crystal_density_diffrn           1.193
_exptl_crystal_density_method           'not measured'
_exptl_crystal_F_000                    2552
loop_
    _exptl_crystal_face_index_h
    _exptl_crystal_face_index_k
    _exptl_crystal_face_index_l
    _exptl_crystal_face_perp_dist
11 3 5 0.0955
-10 3 13 0.0914
13 3 -6 0.1207
5 5 -11 0.1088
0 -1 -17 0.0604
-6 -2 -13 0.0969
0 -5 -13 0.0756
8 1 12 0.0939
-7 6 8 0.119
-11 2 -6 0.116
2 -7 5 0.0867
3 -4 13 0.0893
12 3 -10 0.1281
2 5 -14 0.0965
12 -3 3 0.1651
10 -1 -15 0.1446
3 0 -18 0.0801
-1 1 -17 0.0699
-13 3 6 0.1092
-14 -2 7 0.1212
-7 1 17 0.0895
5 -2 14 0.0975
2 -7 2 0.1012
-9 -5 -4 0.13
-2 7 -2 0.1281
-5 3 16 0.0972
 
 
#----------------------------------------------------------------------------#
#                   ABSORPTION CORRECTION                                    #
#----------------------------------------------------------------------------#
 
_exptl_absorpt_coefficient_mu           2.571
_exptl_absorpt_correction_type          gaussian
_exptl_absorpt_process_details
;
        CrysAlisPro 1.171.40.53 (Rigaku Oxford Diffraction, 2019)
Numerical absorption correction based on gaussian integration over
                        a multifaceted crystal model
        Empirical absorption correction using spherical harmonics,
 implemented in SCALE3 ABSPACK scaling algorithm.
;
_exptl_absorpt_correction_T_min         0.421
_exptl_absorpt_correction_T_max         1
 
#----------------------------------------------------------------------------#
#                   DATA COLLECTION                                          #
#----------------------------------------------------------------------------#
 
_diffrn_source                          'micro-focus sealed X-ray tube'
_diffrn_ambient_temperature             119.99(10)
_diffrn_radiation_wavelength            1.54184
_diffrn_radiation_type                  'Cu K\a'
_diffrn_radiation_monochromator         mirror
_diffrn_radiation_probe                 x-ray
_diffrn_detector                        'CCD plate'
_diffrn_detector_area_resol_mean        8.0856
_diffrn_orient_matrix_type
                                'CrysAlisPro convention (1999,Acta A55,543-557)'
_diffrn_orient_matrix_ub_11             0.0064515
_diffrn_orient_matrix_ub_12             -0.0782486
_diffrn_orient_matrix_ub_13             -0.0445988
_diffrn_orient_matrix_ub_21             0.0349025
_diffrn_orient_matrix_ub_22             0.1035194
_diffrn_orient_matrix_ub_23             -0.0181044
_diffrn_orient_matrix_ub_31             0.0620092
_diffrn_orient_matrix_ub_32             -0.0501538
_diffrn_orient_matrix_ub_33             0.0321926
_diffrn_measurement_device              'four-circle diffractometer'
_diffrn_measurement_device_type
                                       'SuperNova, Dual, Cu at home/near, EosS2'
_diffrn_measurement_method              '\w scans'
_diffrn_reflns_av_R_equivalents         0.023
_diffrn_reflns_av_unetI/netI            0.0281
_diffrn_reflns_number                   36586
_diffrn_reflns_limit_h_min              -25
_diffrn_reflns_limit_h_max              27
_diffrn_reflns_limit_k_min              -13
_diffrn_reflns_limit_k_max              13
_diffrn_reflns_limit_l_min              -34
_diffrn_reflns_limit_l_max              34
_diffrn_reflns_theta_min                3.3213
_diffrn_reflns_theta_max                73.4596
_diffrn_reflns_theta_full               74.0807
_diffrn_measured_fraction_theta_full
                                        0.9837
_diffrn_measured_fraction_theta_max
                                        0.995
_diffrn_reflns_Laue_measured_fraction_full
                                        1
_diffrn_reflns_Laue_measured_fraction_max
                                        0.995
_diffrn_reflns_point_group_measured_fraction_full
                                        1
_diffrn_reflns_point_group_measured_fraction_max
                                        0.995
_reflns_number_total                    6594
_reflns_number_gt                       6437
_reflns_threshold_expression            'I > 2\s(I)'
 
#----------------------------------------------------------------------------#
#                   COMPUTER PROGRAMS USED                                   #
#----------------------------------------------------------------------------#
 
_computing_data_collection
                                     'CrysAlisPro 1.171.40.53 (Rigaku OD, 2019)'
_computing_cell_refinement
                                     'CrysAlisPro 1.171.40.53 (Rigaku OD, 2019)'
_computing_data_reduction
                                     'CrysAlisPro 1.171.40.53 (Rigaku OD, 2019)'
_computing_structure_refinement         'SHELXL-2014/6 (Sheldrick, 2014)'
_computing_molecular_graphics           'Ortep for Windows (Farrugia, 2012)'
_computing_publication_material
                                   'WinGX publication routines (Farrugia, 2012)'
 
#----------------------------------------------------------------------------#
#                   STRUCTURE SOLUTION
#----------------------------------------------------------------------------#
 
_atom_sites_solution_hydrogens          geom
 
#----------------------------------------------------------------------------#
#                   REFINEMENT INFORMATION                                   #
#----------------------------------------------------------------------------#
 
_refine_ls_structure_factor_coef        Fsqd
_refine_ls_matrix_type                  full
_refine_ls_weighting_scheme             calc
_refine_ls_weighting_details
             'w=1/[\s^2^(Fo^2^)+(0.0394P)^2^+10.5162P] where P=(Fo^2^+2Fc^2^)/3'
_refine_ls_hydrogen_treatment           constr
_refine_ls_extinction_method            none
_refine_ls_number_reflns                6594
_refine_ls_number_parameters            393
_refine_ls_number_restraints            0
_refine_ls_number_constraints           0
_refine_ls_R_factor_all                 0.0414
_refine_ls_R_factor_gt                  0.0408
_refine_ls_wR_factor_ref                0.1041
_refine_ls_wR_factor_gt                 0.1037
_refine_ls_goodness_of_fit_ref          1.117
_refine_ls_restrained_S_all             1.117
_refine_ls_shift/su_max                 0
_refine_ls_shift/su_mean                0
_refine_diff_density_max                0.586
_refine_diff_density_min                -0.295
_refine_diff_density_rms                0.047
 
#----------------------------------------------------------------------------#
#                   ATOMIC TYPES, COORDINATES AND THERMAL PARAMETERS         #
#----------------------------------------------------------------------------#
 
loop_
    _atom_type_symbol
    _atom_type_description
    _atom_type_scat_dispersion_real
    _atom_type_scat_dispersion_imag
    _atom_type_scat_source
C C 0.0181 0.0091 'International Tables Vol C Tables 4.2.6.8 and 6.1.1.4'
H H 0 0 'International Tables Vol C Tables 4.2.6.8 and 6.1.1.4'
N N 0.0311 0.018 'International Tables Vol C Tables 4.2.6.8 and 6.1.1.4'
O O 0.0492 0.0322 'International Tables Vol C Tables 4.2.6.8 and 6.1.1.4'
Al Al 0.213 0.2455 'International Tables Vol C Tables 4.2.6.8 and 6.1.1.4'
Si Si 0.2541 0.3302 'International Tables Vol C Tables 4.2.6.8 and 6.1.1.4'
K K 0.3868 1.0657 'International Tables Vol C Tables 4.2.6.8 and 6.1.1.4'
 
loop_
    _atom_site_label
    _atom_site_type_symbol
    _atom_site_fract_x
    _atom_site_fract_y
    _atom_site_fract_z
    _atom_site_U_iso_or_equiv
    _atom_site_adp_type
    _atom_site_occupancy
    _atom_site_calc_flag
    _atom_site_disorder_assembly
    _atom_site_disorder_group
K1 K 0.12951(5) 0.30027(8) 0.28181(3) 0.02982(18) Uani 0.5 d C .
K2 K 0.16328(6) 0.27797(10) 0.28557(3) 0.0382(2) Uani 0.5 d C .
Si1 Si 0.04114(2) 0.43881(4) 0.08028(2) 0.02332(11) Uani 1 d . .
Si2 Si -0.03570(2) 0.21632(4) 0.05418(2) 0.02399(11) Uani 1 d . .
Al Al 0.01920(2) 0.26135(4) 0.16643(2) 0.02012(11) Uani 1 d . .
O O -0.00470(6) 0.34364(13) 0.04233(4) 0.0302(3) Uani 1 d . .
O2 O -0.00869(11) 0.3329(3) 0.27763(10) 0.0241(5) Uani 0.5 d C .
N1 N 0.06739(6) 0.36676(13) 0.13751(5) 0.0208(3) Uani 1 d . .
N2 N -0.05115(6) 0.22908(13) 0.11234(5) 0.0211(3) Uani 1 d . .
C1 C 0.12913(7) 0.38906(16) 0.16741(6) 0.0233(3) Uani 1 d . .
C2 C 0.17951(8) 0.31293(17) 0.16394(7) 0.0281(4) Uani 1 d . .
C3 C 0.23703(8) 0.32750(19) 0.19872(8) 0.0334(4) Uani 1 d . .
H3 H 0.2696 0.2729 0.1981 0.04 Uiso 1 calc C .
C4 C 0.24789(9) 0.4190(2) 0.23404(8) 0.0373(5) Uani 1 d . .
H4 H 0.2869 0.4257 0.258 0.045 Uiso 1 calc C .
C5 C 0.20108(9) 0.50067(19) 0.23384(7) 0.0352(4) Uani 1 d . .
H5 H 0.2093 0.567 0.2565 0.042 Uiso 1 calc C .
C6 C 0.14180(8) 0.48815(17) 0.20109(7) 0.0276(4) Uani 1 d . .
C7 C 0.17496(8) 0.22374(19) 0.12102(7) 0.0331(4) Uani 1 d . .
H7 H 0.1321 0.2294 0.0983 0.04 Uiso 1 calc . .
C8 C 0.18652(10) 0.0920(2) 0.13727(8) 0.0434(5) Uani 1 d . .
H8C H 0.1834 0.0412 0.1076 0.065 Uiso 1 calc . .
H8B H 0.1555 0.0663 0.1546 0.065 Uiso 1 calc . .
H8A H 0.2281 0.0841 0.1601 0.065 Uiso 1 calc . .
C9 C 0.22065(10) 0.2583(3) 0.09023(9) 0.0473(6) Uani 1 d . .
H9C H 0.2108 0.2125 0.0587 0.071 Uiso 1 calc . .
H9B H 0.263 0.2396 0.1096 0.071 Uiso 1 calc . .
H9A H 0.2172 0.345 0.0828 0.071 Uiso 1 calc . .
C10 C 0.09450(9) 0.58682(18) 0.19995(7) 0.0335(4) Uani 1 d . .
H10 H 0.0544 0.5603 0.1766 0.04 Uiso 1 calc . .
C11 C 0.08252(11) 0.6116(2) 0.25137(8) 0.0485(6) Uani 1 d . .
H11C H 0.0539 0.6799 0.2486 0.073 Uiso 1 calc . .
H11B H 0.1218 0.6308 0.2758 0.073 Uiso 1 calc . .
H11A H 0.0642 0.5398 0.2626 0.073 Uiso 1 calc . .
C12 C 0.11507(11) 0.7022(2) 0.17840(11) 0.0550(7) Uani 1 d . .
H12C H 0.0829 0.7642 0.1751 0.082 Uiso 1 calc . .
H12B H 0.1216 0.6851 0.1453 0.082 Uiso 1 calc . .
H12A H 0.1539 0.7313 0.201 0.082 Uiso 1 calc . .
C13 C 0.10550(8) 0.47931(19) 0.05190(7) 0.0325(4) Uani 1 d . .
H13C H 0.1388 0.5189 0.0772 0.049 Uiso 1 calc . .
H13B H 0.09 0.5345 0.0236 0.049 Uiso 1 calc . .
H13A H 0.1216 0.4059 0.0399 0.049 Uiso 1 calc . .
C14 C -0.00484(9) 0.57951(19) 0.08067(7) 0.0347(4) Uani 1 d . .
H14C H 0.0233 0.6462 0.0945 0.052 Uiso 1 calc . .
H14B H -0.0339 0.5669 0.1014 0.052 Uiso 1 calc . .
H14A H -0.028 0.5993 0.0462 0.052 Uiso 1 calc . .
C15 C 0.02178(9) 0.0939(2) 0.05409(8) 0.0392(5) Uani 1 d . .
H15C H 0.0012 0.0152 0.052 0.059 Uiso 1 calc . .
H15B H 0.0553 0.0982 0.0851 0.059 Uiso 1 calc . .
H15A H 0.039 0.1042 0.0251 0.059 Uiso 1 calc . .
C16 C -0.10675(9) 0.1899(2) 0.00186(7) 0.0350(4) Uani 1 d . .
H16C H -0.1285 0.1181 0.0092 0.053 Uiso 1 calc . .
H16B H -0.0949 0.1776 -0.0296 0.053 Uiso 1 calc . .
H16A H -0.1342 0.2602 -0.0015 0.053 Uiso 1 calc . .
C17 C -0.11242(8) 0.20067(16) 0.11525(6) 0.0245(3) Uani 1 d . .
C18 C -0.12727(10) 0.08433(19) 0.12976(9) 0.0396(5) Uani 1 d . .
C19 C -0.18679(14) 0.0627(2) 0.13527(14) 0.0709(10) Uani 1 d . .
H19 H -0.1962 -0.0145 0.1465 0.085 Uiso 1 calc . .
C20 C -0.23196(12) 0.1494(3) 0.12502(14) 0.0737(10) Uani 1 d . .
H20 H -0.2716 0.1334 0.1302 0.088 Uiso 1 calc . .
C21 C -0.21962(9) 0.2596(2) 0.10718(9) 0.0464(6) Uani 1 d . .
H21 H -0.2517 0.3181 0.0983 0.056 Uiso 1 calc . .
C22 C -0.16061(8) 0.28752(18) 0.10175(7) 0.0295(4) Uani 1 d . .
C24 C -0.10232(13) -0.1015(2) 0.08783(13) 0.0629(8) Uani 1 d . .
H24C H -0.0719 -0.1663 0.09 0.094 Uiso 1 calc A 1
H24B H -0.1044 -0.053 0.0577 0.094 Uiso 1 calc A 1
H24A H -0.1432 -0.1366 0.0859 0.094 Uiso 1 calc A 1
C23 C -0.08285(13) -0.0209(2) 0.13445(10) 0.0490(6) Uani 0.562(17) d B 1
H23 H -0.0389 0.0067 0.1405 0.059 Uiso 0.562(17) calc B 1
C25 C -0.0911(5) -0.1051(5) 0.1747(3) 0.0497(19) Uani 0.562(17) d B 1
H25C H -0.0605 -0.1703 0.179 0.075 Uiso 0.562(17) calc B 1
H25B H -0.133 -0.1394 0.165 0.075 Uiso 0.562(17) calc B 1
H25A H -0.0852 -0.0606 0.2063 0.075 Uiso 0.562(17) calc B 1
C23A C -0.08285(13) -0.0209(2) 0.13445(10) 0.0490(6) Uani 0.438(17) d B 2
H23A H -0.0442 0.0183 0.1303 0.059 Uiso 0.438(17) calc B 2
C25A C -0.0593(5) -0.0863(6) 0.1902(3) 0.040(2) Uani 0.438(17) d B 2
H25F H -0.0289 -0.1493 0.189 0.06 Uiso 0.438(17) calc B 2
H25E H -0.0949 -0.1225 0.1993 0.06 Uiso 0.438(17) calc B 2
H25D H -0.0401 -0.0257 0.2154 0.06 Uiso 0.438(17) calc B 2
C26 C -0.14973(10) 0.4122(2) 0.08331(8) 0.0391(5) Uani 1 d . .
H26 H -0.1115 0.4085 0.0709 0.047 Uiso 1 calc . .
C27 C -0.20295(14) 0.4566(4) 0.03986(11) 0.0801(11) Uani 1 d . .
H27C H -0.1915 0.5339 0.0275 0.12 Uiso 1 calc . .
H27B H -0.2404 0.4672 0.0517 0.12 Uiso 1 calc . .
H27A H -0.211 0.397 0.0126 0.12 Uiso 1 calc . .
C28 C -0.13743(12) 0.5008(2) 0.12713(11) 0.0530(6) Uani 1 d . .
H28C H -0.1321 0.5822 0.1149 0.079 Uiso 1 calc . .
H28B H -0.0997 0.4769 0.1524 0.079 Uiso 1 calc . .
H28A H -0.1726 0.5003 0.1422 0.079 Uiso 1 calc . .
C29 C 0.07076(9) 0.12373(18) 0.20297(8) 0.0337(4) Uani 0.5 d C 1
H29B H 0.1144 0.1511 0.2102 0.04 Uiso 0.5 calc C 1
H29A H 0.0608 0.1176 0.2359 0.04 Uiso 0.5 calc C 1
C30 C 0.0702(2) -0.0098(4) 0.18288(18) 0.0410(9) Uani 0.5 d C 1
H30C H 0.0994 -0.0591 0.2078 0.062 Uiso 0.5 calc C 1
H30B H 0.0284 -0.0435 0.1772 0.062 Uiso 0.5 calc C 1
H30A H 0.0825 -0.0098 0.1512 0.062 Uiso 0.5 calc C 1
C31 C 0.07076(9) 0.12373(18) 0.20297(8) 0.0337(4) Uani 0.5 d C 2
H31A H 0.0562 0.0423 0.1903 0.04 Uiso 0.5 calc C 2
H31B H 0.1161 0.1331 0.2079 0.04 Uiso 0.5 calc C 2
C32 C 0.04442(16) 0.1716(3) 0.24966(12) 0.0251(7) Uani 0.5 d C 2
H32 H 0.051 0.1294 0.2806 0.03 Uiso 0.5 calc C 2
C33 C 0.01240(16) 0.2766(4) 0.24036(14) 0.0218(7) Uani 0.5 d C 2
 
loop_
    _atom_site_aniso_label
    _atom_site_aniso_U_11
    _atom_site_aniso_U_22
    _atom_site_aniso_U_33
    _atom_site_aniso_U_23
    _atom_site_aniso_U_13
    _atom_site_aniso_U_12
K1 0.0256(4) 0.0397(5) 0.0230(4) 0.0009(3) 0.0043(3) -0.0044(4)
K2 0.0327(5) 0.0546(6) 0.0271(4) 0.0032(4) 0.0074(4) -0.0101(5)
Si1 0.0169(2) 0.0331(2) 0.0193(2) 0.00465(17) 0.00336(16) -0.00125(17)
Si2 0.0190(2) 0.0342(3) 0.0187(2) -0.00418(18) 0.00466(16) -0.00242(18)
Al 0.0162(2) 0.0267(2) 0.0182(2) 0.00014(18) 0.00576(17) 0.00026(18)
O 0.0252(6) 0.0459(8) 0.0176(6) 0.0030(5) 0.0023(5) -0.0087(5)
O2 0.0245(13) 0.0298(14) 0.0196(13) -0.0025(11) 0.0086(10) 0.0021(11)
N1 0.0143(6) 0.0302(7) 0.0175(6) 0.0014(5) 0.0034(5) -0.0022(5)
N2 0.0156(6) 0.0269(7) 0.0213(7) -0.0016(5) 0.0057(5) -0.0008(5)
C1 0.0169(7) 0.0329(9) 0.0195(7) 0.0051(7) 0.0038(6) -0.0025(6)
C2 0.0185(8) 0.0360(10) 0.0295(9) 0.0061(7) 0.0056(7) 0.0004(7)
C3 0.0176(8) 0.0406(10) 0.0389(10) 0.0093(8) 0.0016(7) 0.0008(7)
C4 0.0209(8) 0.0459(11) 0.0379(10) 0.0072(9) -0.0052(8) -0.0052(8)
C5 0.0286(9) 0.0392(11) 0.0316(9) -0.0004(8) -0.0033(7) -0.0066(8)
C6 0.0213(8) 0.0351(9) 0.0246(8) 0.0018(7) 0.0027(6) -0.0040(7)
C7 0.0214(8) 0.0455(11) 0.0325(10) -0.0002(8) 0.0074(7) 0.0078(8)
C8 0.0398(11) 0.0478(12) 0.0415(11) -0.0032(10) 0.0087(9) 0.0164(10)
C9 0.0318(10) 0.0712(16) 0.0431(12) 0.0048(11) 0.0170(9) 0.0114(10)
C10 0.0259(9) 0.0368(10) 0.0331(10) -0.0054(8) -0.0007(7) -0.0025(8)
C11 0.0434(12) 0.0558(14) 0.0401(12) -0.0195(10) -0.0002(9) 0.0080(10)
C12 0.0336(11) 0.0440(13) 0.0782(18) 0.0148(12) -0.0020(11) -0.0012(10)
C13 0.0243(8) 0.0466(11) 0.0262(9) 0.0093(8) 0.0058(7) -0.0048(8)
C14 0.0278(9) 0.0414(11) 0.0324(10) 0.0065(8) 0.0032(7) 0.0061(8)
C15 0.0290(9) 0.0506(12) 0.0382(10) -0.0182(9) 0.0094(8) 0.0020(9)
C16 0.0297(9) 0.0485(12) 0.0244(9) -0.0059(8) 0.0027(7) -0.0079(8)
C17 0.0200(8) 0.0321(9) 0.0228(8) -0.0049(7) 0.0078(6) -0.0048(7)
C18 0.0451(12) 0.0336(10) 0.0493(12) -0.0047(9) 0.0285(10) -0.0092(9)
C19 0.0752(19) 0.0436(14) 0.121(3) -0.0192(15) 0.074(2) -0.0273(13)
C20 0.0457(14) 0.0703(18) 0.125(3) -0.0412(18) 0.0578(17) -0.0321(14)
C21 0.0202(9) 0.0648(15) 0.0568(14) -0.0222(12) 0.0143(9) -0.0038(9)
C22 0.0193(8) 0.0442(11) 0.0257(8) -0.0055(8) 0.0070(7) -0.0004(7)
C24 0.0567(15) 0.0391(13) 0.103(2) -0.0201(14) 0.0385(15) -0.0092(11)
C23 0.0665(15) 0.0297(10) 0.0606(15) 0.0055(10) 0.0339(12) -0.0014(10)
C25 0.058(5) 0.038(2) 0.052(3) 0.011(2) 0.010(3) -0.009(2)
C23A 0.0665(15) 0.0297(10) 0.0606(15) 0.0055(10) 0.0339(12) -0.0014(10)
C25A 0.032(4) 0.036(3) 0.052(4) 0.013(3) 0.011(3) -0.001(3)
C26 0.0349(10) 0.0483(12) 0.0399(11) 0.0139(9) 0.0200(9) 0.0181(9)
C27 0.0616(17) 0.130(3) 0.0564(16) 0.0448(18) 0.0300(14) 0.0628(19)
C28 0.0596(15) 0.0369(12) 0.0779(17) -0.0020(11) 0.0456(14) 0.0033(11)
C29 0.0286(9) 0.0314(10) 0.0386(10) 0.0042(8) 0.0044(8) 0.0020(8)
C30 0.035(2) 0.037(2) 0.050(2) -0.0008(18) 0.0083(18) 0.0056(17)
C31 0.0286(9) 0.0314(10) 0.0386(10) 0.0042(8) 0.0044(8) 0.0020(8)
C32 0.0235(15) 0.0315(18) 0.0215(15) 0.0027(13) 0.0083(13) 0.0019(14)
C33 0.0196(19) 0.0297(19) 0.018(2) -0.0015(15) 0.0075(12) -0.0021(14)
 
 
#----------------------------------------------------------------------------#
#                   MOLECULAR GEOMETRY                                       #
#----------------------------------------------------------------------------#
 
_geom_special_details
;
 All esds (except the esd in the dihedral angle between two l.s. planes)
 are estimated using the full covariance matrix.  The cell esds are taken
 into account individually in the estimation of esds in distances, angles
 and torsion angles; correlations between esds in cell parameters are only
 used when they are defined by crystal symmetry.  An approximate (isotropic)
 treatment of cell esds is used for estimating esds involving l.s. planes.

 The molecule lies on a crystallographic 2-fold axis that passes between the 
 two aluminium centres. The both the CH2CH3 and CH2CHCO ligands are disordered
 by symmetry over two positions with 50% occupancy. The C29 and C31 (CH2) atoms
 of each component are coincident.
 There is also disorder in one of the Me groups of an iPr substituent.

;
loop_
    _geom_bond_atom_site_label_1
    _geom_bond_atom_site_label_2
    _geom_bond_distance
    _geom_bond_site_symmetry_2
    _geom_bond_publ_flag
K1 K2 0.7743(11) . ?
K1 O2 2.791(3) 2 ?
K1 C31 2.963(2) . ?
K1 C29 2.963(2) . ?
K1 C33 3.078(4) 2 ?
K1 O2 3.079(3) . ?
K1 C22 3.105(2) 2 ?
K1 C6 3.110(2) . ?
K1 C17 3.1582(18) 2 ?
K1 C5 3.213(2) . ?
K1 C21 3.226(2) 2 ?
K1 C1 3.3007(18) . ?
K2 C21 2.903(3) 2 ?
K2 C20 2.913(3) 2 ?
K2 C4 3.069(2) . ?
K2 C5 3.074(2) . ?
K2 C22 3.123(2) 2 ?
K2 C31 3.149(2) . ?
K2 C29 3.149(2) . ?
K2 C19 3.182(3) 2 ?
K2 C6 3.238(2) . ?
K2 C3 3.285(2) . ?
K2 C17 3.3330(19) 2 ?
Si1 O 1.6416(13) . ?
Si1 N1 1.7283(14) . ?
Si1 C13 1.8608(18) . ?
Si1 C14 1.867(2) . ?
Si2 O 1.6401(14) . ?
Si2 N2 1.7311(14) . ?
Si2 C15 1.866(2) . ?
Si2 C16 1.8686(18) . ?
Al O2 1.802(2) 2 ?
Al N2 1.8971(14) . ?
Al N1 1.8977(14) . ?
Al C31 2.0144(19) . ?
Al C29 2.0144(19) . ?
Al K1 3.9635(11) 2 ?
O2 C33 0.787(4) 2 ?
O2 C33 1.384(4) . ?
O2 O2 1.666(5) 2 ?
O2 Al 1.802(2) 2 ?
O2 K1 2.791(3) 2 ?
N1 C1 1.432(2) . ?
N2 C17 1.426(2) . ?
C1 C6 1.417(3) . ?
C1 C2 1.429(2) . ?
C2 C3 1.398(2) . ?
C2 C7 1.524(3) . ?
C3 C4 1.382(3) . ?
C3 H3 0.95 . ?
C4 C5 1.381(3) . ?
C4 H4 0.95 . ?
C5 C6 1.401(2) . ?
C5 H5 0.95 . ?
C6 C10 1.514(3) . ?
C7 C8 1.528(3) . ?
C7 C9 1.536(3) . ?
C7 H7 1 . ?
C8 H8C 0.98 . ?
C8 H8B 0.98 . ?
C8 H8A 0.98 . ?
C9 H9C 0.98 . ?
C9 H9B 0.98 . ?
C9 H9A 0.98 . ?
C10 C12 1.529(3) . ?
C10 C11 1.534(3) . ?
C10 H10 1 . ?
C11 H11C 0.98 . ?
C11 H11B 0.98 . ?
C11 H11A 0.98 . ?
C12 H12C 0.98 . ?
C12 H12B 0.98 . ?
C12 H12A 0.98 . ?
C13 H13C 0.98 . ?
C13 H13B 0.98 . ?
C13 H13A 0.98 . ?
C14 H14C 0.98 . ?
C14 H14B 0.98 . ?
C14 H14A 0.98 . ?
C15 H15C 0.98 . ?
C15 H15B 0.98 . ?
C15 H15A 0.98 . ?
C16 H16C 0.98 . ?
C16 H16B 0.98 . ?
C16 H16A 0.98 . ?
C17 C18 1.413(3) . ?
C17 C22 1.419(3) . ?
C17 K1 3.1581(18) 2 ?
C17 K2 3.3329(19) 2 ?
C18 C19 1.397(3) . ?
C18 C23A 1.514(3) . ?
C18 C23 1.514(3) . ?
C18 K2 3.415(2) 2 ?
C18 K1 3.424(2) 2 ?
C19 C20 1.368(5) . ?
C19 K2 3.182(3) 2 ?
C19 K1 3.501(3) 2 ?
C19 H19 0.95 . ?
C20 C21 1.370(4) . ?
C20 K2 2.913(3) 2 ?
C20 K1 3.400(3) 2 ?
C20 H20 0.95 . ?
C21 C22 1.399(3) . ?
C21 K2 2.903(3) 2 ?
C21 K1 3.226(2) 2 ?
C21 H21 0.95 . ?
C22 C26 1.512(3) . ?
C22 K1 3.105(2) 2 ?
C22 K2 3.124(2) 2 ?
C24 C23A 1.531(4) . ?
C24 C23 1.531(4) . ?
C24 H24C 0.98 . ?
C24 H24B 0.98 . ?
C24 H24A 0.98 . ?
C23 C25 1.496(5) . ?
C23 H23 1 . ?
C25 H25C 0.98 . ?
C25 H25B 0.98 . ?
C25 H25A 0.98 . ?
C23A C25A 1.656(8) . ?
C23A H23A 1 . ?
C25A H25F 0.98 . ?
C25A H25E 0.98 . ?
C25A H25D 0.98 . ?
C26 C28 1.525(3) . ?
C26 C27 1.532(3) . ?
C26 H26 1 . ?
C27 H27C 0.98 . ?
C27 H27B 0.98 . ?
C27 H27A 0.98 . ?
C28 K1 3.321(3) 2 ?
C28 H28C 0.98 . ?
C28 H28B 0.98 . ?
C28 H28A 0.98 . ?
C29 C30 1.578(5) . ?
C29 H29B 0.99 . ?
C29 H29A 0.99 . ?
C30 H30C 0.98 . ?
C30 H30B 0.98 . ?
C30 H30A 0.98 . ?
C31 C32 1.636(4) . ?
C31 H31A 0.99 . ?
C31 H31B 0.99 . ?
C32 C33 1.353(6) . ?
C32 H32 0.95 . ?
 
loop_
    _geom_angle_atom_site_label_1
    _geom_angle_atom_site_label_2
    _geom_angle_atom_site_label_3
    _geom_angle
    _geom_angle_site_symmetry_1
    _geom_angle_site_symmetry_3
    _geom_angle_publ_flag
K2 K1 O2 151.46(12) . 2 ?
K2 K1 C31 96.75(11) . . ?
O2 K1 C31 58.60(7) 2 . ?
K2 K1 C29 96.75(11) . . ?
O2 K1 C29 58.60(7) 2 . ?
K2 K1 C33 156.30(14) . 2 ?
O2 K1 C33 26.72(9) 2 2 ?
C31 K1 C33 64.01(9) . 2 ?
K2 K1 O2 166.89(13) . . ?
O2 K1 O2 32.51(10) 2 . ?
C31 K1 O2 78.56(7) . . ?
C29 K1 O2 78.56(7) . . ?
C33 K1 O2 14.69(7) 2 . ?
K2 K1 C22 84.21(10) . 2 ?
O2 K1 C22 122.32(7) 2 2 ?
C31 K1 C22 131.71(6) . 2 ?
C29 K1 C22 131.71(6) . 2 ?
C33 K1 C22 98.24(8) 2 2 ?
O2 K1 C22 89.81(6) . 2 ?
K2 K1 C6 92.57(11) . . ?
O2 K1 C6 75.24(7) 2 . ?
C31 K1 C6 91.21(5) . . ?
C29 K1 C6 91.21(5) . . ?
C33 K1 C6 101.12(8) 2 . ?
O2 K1 C6 99.72(6) . . ?
C22 K1 C6 137.07(6) 2 . ?
K2 K1 C17 96.29(10) . 2 ?
O2 K1 C17 104.38(7) 2 2 ?
C31 K1 C17 107.14(6) . 2 ?
C29 K1 C17 107.14(6) . 2 ?
C33 K1 C17 77.88(7) 2 2 ?
O2 K1 C17 73.77(6) . 2 ?
C22 K1 C17 26.16(5) 2 2 ?
C6 K1 C17 158.44(6) . 2 ?
K2 K1 C5 72.78(11) . . ?
O2 K1 C5 100.21(7) 2 . ?
C31 K1 C5 109.05(6) . . ?
C29 K1 C5 109.05(6) . . ?
C33 K1 C5 125.00(8) 2 . ?
O2 K1 C5 120.29(7) . . ?
C22 K1 C5 117.08(6) 2 . ?
C6 K1 C5 25.55(4) . . ?
C17 K1 C5 143.13(6) 2 . ?
K2 K1 C21 58.89(10) . 2 ?
O2 K1 C21 147.53(7) 2 2 ?
C31 K1 C21 130.64(7) . 2 ?
C29 K1 C21 130.64(7) . 2 ?
C33 K1 C21 122.15(8) 2 2 ?
O2 K1 C21 115.06(7) . 2 ?
C22 K1 C21 25.43(5) 2 2 ?
C6 K1 C21 128.50(6) . 2 ?
C17 K1 C21 44.81(5) 2 2 ?
C5 K1 C21 103.44(6) . 2 ?
K2 K1 C1 89.03(10) . . ?
O2 K1 C1 68.83(6) 2 . ?
C31 K1 C1 66.75(5) . . ?
C29 K1 C1 66.75(5) . . ?
C33 K1 C1 95.11(7) 2 . ?
O2 K1 C1 100.12(6) . . ?
C22 K1 C1 160.93(6) 2 . ?
C6 K1 C1 25.32(5) . . ?
C17 K1 C1 172.43(5) 2 . ?
C5 K1 C1 43.88(5) . . ?
C21 K1 C1 142.51(6) 2 . ?
K1 K2 C21 107.91(11) . 2 ?
K1 K2 C20 123.30(11) . 2 ?
C21 K2 C20 27.24(9) 2 2 ?
K1 K2 C4 118.10(12) . . ?
C21 K2 C4 110.55(6) 2 . ?
C20 K2 C4 112.84(7) 2 . ?
K1 K2 C5 93.30(11) . . ?
C21 K2 C5 115.46(7) 2 . ?
C20 K2 C5 129.54(8) 2 . ?
C4 K2 C5 25.97(6) . . ?
K1 K2 C22 81.51(10) . 2 ?
C21 K2 C22 26.52(5) 2 2 ?
C20 K2 C22 46.95(7) 2 2 ?
C4 K2 C22 128.02(6) . 2 ?
C5 K2 C22 120.83(6) . 2 ?
K1 K2 C31 69.12(10) . . ?
C21 K2 C31 136.64(7) 2 . ?
C20 K2 C31 116.65(9) 2 . ?
C4 K2 C31 107.96(6) . . ?
C5 K2 C31 107.89(6) . . ?
C22 K2 C31 123.96(6) 2 . ?
K1 K2 C29 69.12(10) . . ?
C21 K2 C29 136.64(7) 2 . ?
C20 K2 C29 116.65(9) 2 . ?
C4 K2 C29 107.96(6) . . ?
C5 K2 C29 107.89(6) . . ?
C22 K2 C29 123.96(6) 2 . ?
K1 K2 C19 108.17(11) . 2 ?
C21 K2 C19 45.47(9) 2 2 ?
C20 K2 C19 25.45(9) 2 2 ?
C4 K2 C19 133.39(7) . 2 ?
C5 K2 C19 154.52(8) . 2 ?
C22 K2 C19 52.12(7) 2 2 ?
C31 K2 C19 92.85(8) . 2 ?
C29 K2 C19 92.85(8) . 2 ?
K1 K2 C6 73.61(10) . . ?
C21 K2 C6 136.59(7) 2 . ?
C20 K2 C6 155.01(8) 2 . ?
C4 K2 C6 45.21(5) . . ?
C5 K2 C6 25.49(4) . . ?
C22 K2 C6 130.77(6) 2 . ?
C31 K2 C6 85.60(5) . . ?
C29 K2 C6 85.60(5) . . ?
C19 K2 C6 177.07(7) 2 . ?
K1 K2 C3 120.30(11) . . ?
C21 K2 C3 125.95(6) 2 . ?
C20 K2 C3 116.40(7) 2 . ?
C4 K2 C3 24.83(6) . . ?
C5 K2 C3 43.79(6) . . ?
C22 K2 C3 149.50(6) 2 . ?
C31 K2 C3 85.56(6) . . ?
C29 K2 C3 85.56(6) . . ?
C19 K2 C3 126.88(7) 2 . ?
C6 K2 C3 50.56(5) . . ?
K1 K2 C17 70.36(10) . 2 ?
C21 K2 C17 45.31(5) 2 2 ?
C20 K2 C17 52.94(6) 2 2 ?
C4 K2 C17 153.14(6) . 2 ?
C5 K2 C17 141.21(6) . 2 ?
C22 K2 C17 25.11(5) 2 2 ?
C31 K2 C17 98.88(6) . 2 ?
C29 K2 C17 98.88(6) . 2 ?
C19 K2 C17 43.60(5) 2 2 ?
C6 K2 C17 139.11(6) . 2 ?
C3 K2 C17 169.33(6) . 2 ?
O Si1 N1 107.00(7) . . ?
O Si1 C13 107.97(8) . . ?
N1 Si1 C13 112.29(7) . . ?
O Si1 C14 106.65(8) . . ?
N1 Si1 C14 115.87(8) . . ?
C13 Si1 C14 106.69(9) . . ?
O Si2 N2 108.07(7) . . ?
O Si2 C15 107.33(9) . . ?
N2 Si2 C15 111.29(9) . . ?
O Si2 C16 107.36(8) . . ?
N2 Si2 C16 113.19(8) . . ?
C15 Si2 C16 109.36(9) . . ?
O2 Al N2 119.32(9) 2 . ?
O2 Al N1 107.66(10) 2 . ?
N2 Al N1 103.28(6) . . ?
O2 Al C31 95.12(12) 2 . ?
N2 Al C31 119.94(8) . . ?
N1 Al C31 111.25(7) . . ?
O2 Al C29 95.12(12) 2 . ?
N2 Al C29 119.94(8) . . ?
N1 Al C29 111.25(7) . . ?
O2 Al K1 52.19(8) 2 . ?
N2 Al K1 168.15(5) . . ?
N1 Al K1 87.94(4) . . ?
C31 Al K1 57.60(6) . . ?
C29 Al K1 57.60(6) . . ?
O2 Al K2 61.87(8) 2 . ?
N2 Al K2 171.38(5) . . ?
N1 Al K2 83.84(4) . . ?
C31 Al K2 52.05(6) . . ?
C29 Al K2 52.05(6) . . ?
K1 Al K2 9.673(19) . . ?
O2 Al K1 48.44(8) 2 2 ?
N2 Al K1 72.75(4) . 2 ?
N1 Al K1 134.74(5) . 2 ?
C31 Al K1 109.00(6) . 2 ?
C29 Al K1 109.00(6) . 2 ?
K1 Al K1 96.71(2) . 2 ?
K2 Al K1 105.81(3) . 2 ?
Si2 O Si1 130.57(8) . . ?
C33 O2 C33 34.6(4) 2 . ?
C33 O2 O2 55.7(3) 2 2 ?
C33 O2 O2 28.00(19) . 2 ?
C33 O2 Al 100.1(4) 2 2 ?
C33 O2 Al 125.6(2) . 2 ?
O2 O2 Al 153.50(10) 2 2 ?
C33 O2 K1 66.5(3) 2 2 ?
C33 O2 K1 88.3(2) . 2 ?
O2 O2 K1 83.27(17) 2 2 ?
Al O2 K1 97.13(10) 2 2 ?
C33 O2 K1 82.6(3) 2 . ?
C33 O2 K1 56.23(16) . . ?
O2 O2 K1 64.21(15) 2 . ?
Al O2 K1 105.59(10) 2 . ?
K1 O2 K1 144.38(11) 2 . ?
C1 N1 Si1 119.54(11) . . ?
C1 N1 Al 115.50(10) . . ?
Si1 N1 Al 124.92(7) . . ?
C17 N2 Si2 117.34(11) . . ?
C17 N2 Al 127.41(11) . . ?
Si2 N2 Al 114.80(7) . . ?
C6 C1 C2 118.30(15) . . ?
C6 C1 N1 120.58(15) . . ?
C2 C1 N1 121.12(16) . . ?
C6 C1 K1 69.78(10) . . ?
C2 C1 K1 94.69(10) . . ?
N1 C1 K1 105.15(9) . . ?
C6 C1 K2 72.17(10) . . ?
C2 C1 K2 82.27(10) . . ?
N1 C1 K2 115.74(10) . . ?
K1 C1 K2 13.25(2) . . ?
C3 C2 C1 119.01(18) . . ?
C3 C2 C7 118.11(17) . . ?
C1 C2 C7 122.65(15) . . ?
C3 C2 K2 70.13(11) . . ?
C1 C2 K2 73.77(10) . . ?
C7 C2 K2 132.21(12) . . ?
C4 C3 C2 121.95(18) . . ?
C4 C3 K2 68.82(12) . . ?
C2 C3 K2 86.28(11) . . ?
C4 C3 H3 119 . . ?
C2 C3 H3 119 . . ?
K2 C3 H3 116.1 . . ?
C5 C4 C3 118.89(17) . . ?
C5 C4 K2 77.20(12) . . ?
C3 C4 K2 86.35(12) . . ?
C5 C4 K1 66.58(12) . . ?
C3 C4 K1 88.75(12) . . ?
K2 C4 K1 11.25(2) . . ?
C5 C4 H4 120.6 . . ?
C3 C4 H4 120.6 . . ?
K2 C4 H4 106.3 . . ?
K1 C4 H4 114.4 . . ?
C4 C5 C6 121.67(19) . . ?
C4 C5 K2 76.82(12) . . ?
C6 C5 K2 83.81(12) . . ?
C4 C5 K1 90.19(13) . . ?
C6 C5 K1 73.10(11) . . ?
K2 C5 K1 13.92(2) . . ?
C4 C5 H5 119.2 . . ?
C6 C5 H5 119.2 . . ?
K2 C5 H5 110.2 . . ?
K1 C5 H5 107.1 . . ?
C5 C6 C1 119.50(17) . . ?
C5 C6 C10 118.61(17) . . ?
C1 C6 C10 121.71(15) . . ?
C5 C6 K1 81.36(11) . . ?
C1 C6 K1 84.90(10) . . ?
C10 C6 K1 107.86(12) . . ?
C5 C6 K2 70.71(11) . . ?
C1 C6 K2 83.20(10) . . ?
C10 C6 K2 120.37(12) . . ?
K1 C6 K2 13.82(2) . . ?
C2 C7 C8 114.77(16) . . ?
C2 C7 C9 110.35(18) . . ?
C8 C7 C9 108.30(17) . . ?
C2 C7 H7 107.7 . . ?
C8 C7 H7 107.7 . . ?
C9 C7 H7 107.7 . . ?
C7 C8 H8C 109.5 . . ?
C7 C8 H8B 109.5 . . ?
H8C C8 H8B 109.5 . . ?
C7 C8 H8A 109.5 . . ?
H8C C8 H8A 109.5 . . ?
H8B C8 H8A 109.5 . . ?
C7 C9 H9C 109.5 . . ?
C7 C9 H9B 109.5 . . ?
H9C C9 H9B 109.5 . . ?
C7 C9 H9A 109.5 . . ?
H9C C9 H9A 109.5 . . ?
H9B C9 H9A 109.5 . . ?
C6 C10 C12 109.43(17) . . ?
C6 C10 C11 113.46(17) . . ?
C12 C10 C11 110.6(2) . . ?
C6 C10 H10 107.7 . . ?
C12 C10 H10 107.7 . . ?
C11 C10 H10 107.7 . . ?
C10 C11 H11C 109.5 . . ?
C10 C11 H11B 109.5 . . ?
H11C C11 H11B 109.5 . . ?
C10 C11 H11A 109.5 . . ?
H11C C11 H11A 109.5 . . ?
H11B C11 H11A 109.5 . . ?
C10 C12 H12C 109.5 . . ?
C10 C12 H12B 109.5 . . ?
H12C C12 H12B 109.5 . . ?
C10 C12 H12A 109.5 . . ?
H12C C12 H12A 109.5 . . ?
H12B C12 H12A 109.5 . . ?
Si1 C13 H13C 109.5 . . ?
Si1 C13 H13B 109.5 . . ?
H13C C13 H13B 109.5 . . ?
Si1 C13 H13A 109.5 . . ?
H13C C13 H13A 109.5 . . ?
H13B C13 H13A 109.5 . . ?
Si1 C14 H14C 109.5 . . ?
Si1 C14 H14B 109.5 . . ?
H14C C14 H14B 109.5 . . ?
Si1 C14 H14A 109.5 . . ?
H14C C14 H14A 109.5 . . ?
H14B C14 H14A 109.5 . . ?
Si2 C15 H15C 109.5 . . ?
Si2 C15 H15B 109.5 . . ?
H15C C15 H15B 109.5 . . ?
Si2 C15 H15A 109.5 . . ?
H15C C15 H15A 109.5 . . ?
H15B C15 H15A 109.5 . . ?
Si2 C16 H16C 109.5 . . ?
Si2 C16 H16B 109.5 . . ?
H16C C16 H16B 109.5 . . ?
Si2 C16 H16A 109.5 . . ?
H16C C16 H16A 109.5 . . ?
H16B C16 H16A 109.5 . . ?
C18 C17 C22 118.31(16) . . ?
C18 C17 N2 121.06(17) . . ?
C22 C17 N2 120.59(16) . . ?
C18 C17 K1 88.39(11) . 2 ?
C22 C17 K1 74.84(10) . 2 ?
N2 C17 K1 108.38(10) . 2 ?
C18 C17 K2 81.19(11) . 2 ?
C22 C17 K2 69.16(10) . 2 ?
N2 C17 K2 121.73(10) . 2 ?
K1 C17 K2 13.35(2) 2 2 ?
C19 C18 C17 119.1(2) . . ?
C19 C18 C23A 118.6(2) . . ?
C17 C18 C23A 121.94(18) . . ?
C19 C18 C23 118.6(2) . . ?
C17 C18 C23 121.94(18) . . ?
C19 C18 K2 68.52(14) . 2 ?
C17 C18 K2 74.66(11) . 2 ?
C23A C18 K2 133.66(16) . 2 ?
C23 C18 K2 133.66(16) . 2 ?
C19 C18 K1 81.49(15) . 2 ?
C17 C18 K1 67.23(10) . 2 ?
C23A C18 K1 127.40(16) . 2 ?
C23 C18 K1 127.40(16) . 2 ?
K2 C18 K1 13.00(2) 2 2 ?
C20 C19 C18 121.9(2) . . ?
C20 C19 K2 66.23(17) . 2 ?
C18 C19 K2 87.36(16) . 2 ?
C20 C19 K1 74.44(17) . 2 ?
C18 C19 K1 75.26(15) . 2 ?
K2 C19 K1 12.13(2) 2 2 ?
C20 C19 H19 119.1 . . ?
C18 C19 H19 119.1 . . ?
K2 C19 H19 117.5 2 . ?
K1 C19 H19 122.5 2 . ?
C19 C20 C21 119.5(2) . . ?
C19 C20 K2 88.3(2) . 2 ?
C21 C20 K2 75.98(15) . 2 ?
C19 C20 K1 82.75(19) . 2 ?
C21 C20 K1 71.04(15) . 2 ?
K2 C20 K1 10.97(2) 2 2 ?
C19 C20 H20 120.2 . . ?
C21 C20 H20 120.2 . . ?
K2 C20 H20 105.6 2 . ?
K1 C20 H20 116.6 2 . ?
C20 C21 C22 121.2(2) . . ?
C20 C21 K2 76.77(18) . 2 ?
C22 C21 K2 85.57(13) . 2 ?
C20 C21 K1 85.29(19) . 2 ?
C22 C21 K1 72.43(12) . 2 ?
K2 C21 K1 13.20(2) 2 2 ?
C20 C21 H21 119.4 . . ?
C22 C21 H21 119.4 . . ?
K2 C21 H21 108.2 2 . ?
K1 C21 H21 113 2 . ?
C21 C22 C17 119.6(2) . . ?
C21 C22 C26 118.42(19) . . ?
C17 C22 C26 121.98(16) . . ?
C21 C22 K1 82.14(13) . 2 ?
C17 C22 K1 79.00(10) . 2 ?
C26 C22 K1 107.07(12) . 2 ?
C21 C22 K2 67.92(12) . 2 ?
C17 C22 K2 85.73(11) . 2 ?
C26 C22 K2 114.29(12) . 2 ?
K1 C22 K2 14.28(2) 2 2 ?
C23 C24 H24C 109.5 . . ?
C23 C24 H24B 109.5 . . ?
H24C C24 H24B 109.5 . . ?
C23 C24 H24A 109.5 . . ?
H24C C24 H24A 109.5 . . ?
H24B C24 H24A 109.5 . . ?
C25 C23 C18 109.8(3) . . ?
C25 C23 C24 101.3(4) . . ?
C18 C23 C24 109.9(2) . . ?
C25 C23 H23 111.8 . . ?
C18 C23 H23 111.8 . . ?
C24 C23 H23 111.8 . . ?
C23 C25 H25C 109.5 . . ?
C23 C25 H25B 109.5 . . ?
H25C C25 H25B 109.5 . . ?
C23 C25 H25A 109.5 . . ?
H25C C25 H25A 109.5 . . ?
H25B C25 H25A 109.5 . . ?
C18 C23A C24 109.9(2) . . ?
C18 C23A C25A 117.3(3) . . ?
C24 C23A C25A 118.5(4) . . ?
C18 C23A H23A 102.8 . . ?
C24 C23A H23A 102.8 . . ?
C25A C23A H23A 102.8 . . ?
C23A C25A H25F 109.5 . . ?
C23A C25A H25E 109.5 . . ?
H25F C25A H25E 109.5 . . ?
C23A C25A H25D 109.5 . . ?
H25F C25A H25D 109.5 . . ?
H25E C25A H25D 109.5 . . ?
C22 C26 C28 109.44(17) . . ?
C22 C26 C27 113.3(2) . . ?
C28 C26 C27 110.9(2) . . ?
C22 C26 H26 107.7 . . ?
C28 C26 H26 107.7 . . ?
C27 C26 H26 107.7 . . ?
C26 C27 H27C 109.5 . . ?
C26 C27 H27B 109.5 . . ?
H27C C27 H27B 109.5 . . ?
C26 C27 H27A 109.5 . . ?
H27C C27 H27A 109.5 . . ?
H27B C27 H27A 109.5 . . ?
C26 C28 K1 97.56(13) . 2 ?
C26 C28 H28C 109.5 . . ?
K1 C28 H28C 152.5 2 . ?
C26 C28 H28B 109.5 . . ?
K1 C28 H28B 54.2 2 . ?
H28C C28 H28B 109.5 . . ?
C26 C28 H28A 109.5 . . ?
K1 C28 H28A 64.3 2 . ?
H28C C28 H28A 109.5 . . ?
H28B C28 H28A 109.5 . . ?
C30 C29 Al 125.6(2) . . ?
C30 C29 K1 146.83(19) . . ?
Al C29 K1 87.37(7) . . ?
C30 C29 K2 134.87(19) . . ?
Al C29 K2 97.67(8) . . ?
K1 C29 K2 14.13(2) . . ?
C30 C29 H29B 105.9 . . ?
Al C29 H29B 105.9 . . ?
K1 C29 H29B 55 . . ?
K2 C29 H29B 42.5 . . ?
C30 C29 H29A 105.9 . . ?
Al C29 H29A 105.9 . . ?
K1 C29 H29A 62.3 . . ?
K2 C29 H29A 68.7 . . ?
H29B C29 H29A 106.2 . . ?
C29 C30 H30C 109.5 . . ?
C29 C30 H30B 109.5 . . ?
H30C C30 H30B 109.5 . . ?
C29 C30 H30A 109.5 . . ?
H30C C30 H30A 109.5 . . ?
H30B C30 H30A 109.5 . . ?
C32 C31 Al 82.67(15) . . ?
C32 C31 K1 52.44(14) . . ?
Al C31 K1 87.37(7) . . ?
C32 C31 K2 63.77(14) . . ?
Al C31 K2 97.67(8) . . ?
K1 C31 K2 14.13(2) . . ?
C32 C31 H31A 114.9 . . ?
Al C31 H31A 114.9 . . ?
K1 C31 H31A 154.2 . . ?
K2 C31 H31A 147.3 . . ?
C32 C31 H31B 114.9 . . ?
Al C31 H31B 114.9 . . ?
K1 C31 H31B 65.7 . . ?
K2 C31 H31B 52.3 . . ?
H31A C31 H31B 111.9 . . ?
C33 C32 C31 114.2(3) . . ?
C33 C32 H32 122.9 . . ?
C31 C32 H32 122.9 . . ?
C32 C33 O2 120.7(3) . . ?
 
_iucr_refine_instructions_details
;
TITL S20ME56 in C2/c
REM C2/c (#15 in standard setting)
CELL 1.54184  22.327565  11.071521  27.561969  90.0000 105.0764  90.0000
ZERR    4.00   0.000165   0.000096   0.000220   0.0000   0.0008   0.0000
LATT  7
SYMM -x, y,-z+1/2
SFAC C H N O Al Si K
UNIT 244.00 400.00 16.00 12.00 8.00 16.00 8.00
BOND $H
ACTA
EQIV $1 -X, Y, 0.5-Z
EADP C23 C23A
EXYZ C23 C23A
EADP C29 C31
EXYZ C29 C31
FREE C28 K1
FREE C30 C31
FREE C32 C32_$1
FREE C32 C33_$1
FREE C32 K1
FREE C32 K2
FREE C32 AL
FREE C33 AL
FREE C33 K1
FREE C33 C32_$1
FREE C33 C33_$1
FREE C33 O2_$1
FREE C33 K1_$1
FREE C33 K2
BIND C31 C32
BIND C32 C33
BIND C33 O2
L.S. 4
FMAP 2
PLAN 5
TEMP -100
WGHT    0.039400   10.516200
FVAR       2.23621   0.56220
K1    7    0.129509    0.300266    0.281811    10.50000    0.02556    0.03973 =
         0.02304    0.00090    0.00430   -0.00439
K2    7    0.163277    0.277965    0.285566    10.50000    0.03270    0.05461 =
         0.02709    0.00319    0.00743   -0.01009
SI1   6    0.041139    0.438813    0.080279    11.00000    0.01685    0.03309 =
         0.01928    0.00465    0.00336   -0.00125
SI2   6   -0.035697    0.216317    0.054175    11.00000    0.01898    0.03415 =
         0.01870   -0.00418    0.00466   -0.00242
AL    5    0.019201    0.261350    0.166429    11.00000    0.01620    0.02669 =
         0.01817    0.00014    0.00576    0.00026
O     4   -0.004702    0.343637    0.042334    11.00000    0.02516    0.04594 =
         0.01762    0.00301    0.00230   -0.00866
O2    4   -0.008687    0.332875    0.277626    10.50000    0.02451    0.02976 =
         0.01962   -0.00248    0.00860    0.00205
N1    3    0.067392    0.366764    0.137511    11.00000    0.01431    0.03019 =
         0.01748    0.00141    0.00337   -0.00221
N2    3   -0.051147    0.229084    0.112339    11.00000    0.01564    0.02688 =
         0.02127   -0.00157    0.00568   -0.00084
C1    1    0.129130    0.389062    0.167413    11.00000    0.01693    0.03287 =
         0.01951    0.00506    0.00380   -0.00251
C2    1    0.179515    0.312928    0.163943    11.00000    0.01854    0.03605 =
         0.02945    0.00607    0.00556    0.00035
C3    1    0.237026    0.327498    0.198716    11.00000    0.01758    0.04061 =
         0.03887    0.00926    0.00160    0.00080
AFIX  43
H3    2    0.269619    0.272874    0.198060    11.00000   -1.20000
AFIX   0
C4    1    0.247890    0.419046    0.234039    11.00000    0.02088    0.04589 =
         0.03791    0.00722   -0.00519   -0.00521
AFIX  43
H4    2    0.286913    0.425681    0.258048    11.00000   -1.20000
AFIX   0
C5    1    0.201077    0.500668    0.233839    11.00000    0.02856    0.03919 =
         0.03164   -0.00039   -0.00334   -0.00658
AFIX  43
H5    2    0.209255    0.566996    0.256472    11.00000   -1.20000
AFIX   0
C6    1    0.141799    0.488155    0.201094    11.00000    0.02132    0.03509 =
         0.02458    0.00185    0.00272   -0.00399
C7    1    0.174955    0.223739    0.121023    11.00000    0.02142    0.04550 =
         0.03249   -0.00019    0.00744    0.00782
AFIX  13
H7    2    0.132076    0.229404    0.098340    11.00000   -1.20000
AFIX   0
C8    1    0.186517    0.092023    0.137270    11.00000    0.03976    0.04784 =
         0.04151   -0.00319    0.00868    0.01641
AFIX 137
H8C   2    0.183408    0.041224    0.107599    11.00000   -1.50000
H8B   2    0.155483    0.066272    0.154563    11.00000   -1.50000
H8A   2    0.228078    0.084074    0.160072    11.00000   -1.50000
AFIX   0
C9    1    0.220648    0.258307    0.090228    11.00000    0.03180    0.07118 =
         0.04310    0.00480    0.01700    0.01143
AFIX 137
H9C   2    0.210849    0.212473    0.058726    11.00000   -1.50000
H9B   2    0.263039    0.239555    0.109554    11.00000   -1.50000
H9A   2    0.217215    0.344953    0.082751    11.00000   -1.50000
AFIX   0
C10   1    0.094505    0.586821    0.199954    11.00000    0.02585    0.03680 =
         0.03306   -0.00542   -0.00075   -0.00251
AFIX  13
H10   2    0.054442    0.560336    0.176640    11.00000   -1.20000
AFIX   0
C11   1    0.082518    0.611582    0.251374    11.00000    0.04341    0.05576 =
         0.04007   -0.01954   -0.00015    0.00803
AFIX 137
H11C  2    0.053946    0.679940    0.248633    11.00000   -1.50000
H11B  2    0.121796    0.630829    0.275791    11.00000   -1.50000
H11A  2    0.064153    0.539797    0.262551    11.00000   -1.50000
AFIX   0
C12   1    0.115075    0.702225    0.178401    11.00000    0.03360    0.04399 =
         0.07815    0.01483   -0.00198   -0.00118
AFIX 137
H12C  2    0.082912    0.764161    0.175140    11.00000   -1.50000
H12B  2    0.121642    0.685129    0.145279    11.00000   -1.50000
H12A  2    0.153852    0.731347    0.200973    11.00000   -1.50000
AFIX   0
C13   1    0.105497    0.479313    0.051898    11.00000    0.02429    0.04659 =
         0.02625    0.00929    0.00581   -0.00479
AFIX 137
H13C  2    0.138756    0.518855    0.077213    11.00000   -1.50000
H13B  2    0.090005    0.534481    0.023607    11.00000   -1.50000
H13A  2    0.121624    0.405933    0.039926    11.00000   -1.50000
AFIX   0
C14   1   -0.004839    0.579512    0.080667    11.00000    0.02777    0.04136 =
         0.03237    0.00648    0.00323    0.00614
AFIX 137
H14C  2    0.023277    0.646187    0.094544    11.00000   -1.50000
H14B  2   -0.033899    0.566944    0.101416    11.00000   -1.50000
H14A  2   -0.028028    0.599253    0.046245    11.00000   -1.50000
AFIX   0
C15   1    0.021775    0.093948    0.054091    11.00000    0.02901    0.05064 =
         0.03824   -0.01816    0.00939    0.00202
AFIX 137
H15C  2    0.001191    0.015233    0.052036    11.00000   -1.50000
H15B  2    0.055293    0.098195    0.085111    11.00000   -1.50000
H15A  2    0.039018    0.104165    0.025082    11.00000   -1.50000
AFIX   0
C16   1   -0.106751    0.189931    0.001855    11.00000    0.02969    0.04853 =
         0.02438   -0.00595    0.00270   -0.00794
AFIX 137
H16C  2   -0.128471    0.118097    0.009236    11.00000   -1.50000
H16B  2   -0.094855    0.177616   -0.029597    11.00000   -1.50000
H16A  2   -0.134194    0.260240   -0.001513    11.00000   -1.50000
AFIX   0
C17   1   -0.112423    0.200668    0.115253    11.00000    0.02004    0.03205 =
         0.02276   -0.00494    0.00781   -0.00478
C18   1   -0.127272    0.084327    0.129763    11.00000    0.04505    0.03358 =
         0.04932   -0.00471    0.02855   -0.00918
C19   1   -0.186789    0.062656    0.135275    11.00000    0.07518    0.04357 =
         0.12099   -0.01922    0.07393   -0.02725
AFIX  43
H19   2   -0.196160   -0.014520    0.146462    11.00000   -1.20000
AFIX   0
C20   1   -0.231958    0.149408    0.125020    11.00000    0.04566    0.07031 =
         0.12489   -0.04117    0.05775   -0.03209
AFIX  43
H20   2   -0.271615    0.133352    0.130238    11.00000   -1.20000
AFIX   0
C21   1   -0.219618    0.259589    0.107177    11.00000    0.02018    0.06479 =
         0.05677   -0.02219    0.01431   -0.00382
AFIX  43
H21   2   -0.251732    0.318114    0.098325    11.00000   -1.20000
AFIX   0
C22   1   -0.160612    0.287518    0.101750    11.00000    0.01931    0.04421 =
         0.02568   -0.00550    0.00701   -0.00036
C24   1   -0.102321   -0.101461    0.087827    11.00000    0.05668    0.03913 =
         0.10277   -0.02012    0.03853   -0.00920
AFIX 137
H24C  2   -0.071861   -0.166328    0.090048    11.00000   -1.50000
H24B  2   -0.104407   -0.052999    0.057679    11.00000   -1.50000
H24A  2   -0.143157   -0.136593    0.085915    11.00000   -1.50000
AFIX   0
PART 1
C23   1   -0.082851   -0.020947    0.134445    21.00000    0.06651    0.02974 =
         0.06057    0.00551    0.03394   -0.00144
AFIX  13
H23   2   -0.038885    0.006723    0.140530    21.00000   -1.20000
AFIX   0
C25   1   -0.091096   -0.105084    0.174676    21.00000    0.05768    0.03773 =
         0.05163    0.01089    0.01046   -0.00880
AFIX 137
H25C  2   -0.060480   -0.170304    0.179035    21.00000   -1.50000
H25B  2   -0.132979   -0.139427    0.165034    21.00000   -1.50000
H25A  2   -0.085231   -0.060645    0.206318    21.00000   -1.50000
AFIX   0
PART 2
C23A  1   -0.082851   -0.020947    0.134445   -21.00000    0.06651    0.02974 =
         0.06057    0.00551    0.03394   -0.00144
AFIX  13
H23A  2   -0.044170    0.018326    0.130265   -21.00000   -1.20000
AFIX   0
C25A  1   -0.059300   -0.086286    0.190234   -21.00000    0.03155    0.03634 =
         0.05246    0.01270    0.01050   -0.00084
AFIX 137
H25F  2   -0.028913   -0.149288    0.188968   -21.00000   -1.50000
H25E  2   -0.094932   -0.122522    0.199326   -21.00000   -1.50000
H25D  2   -0.040120   -0.025706    0.215418   -21.00000   -1.50000
AFIX   0
PART 0
C26   1   -0.149725    0.412187    0.083311    11.00000    0.03486    0.04827 =
         0.03987    0.01394    0.01995    0.01812
AFIX  13
H26   2   -0.111476    0.408469    0.070901    11.00000   -1.20000
AFIX   0
C27   1   -0.202953    0.456573    0.039858    11.00000    0.06159    0.13039 =
         0.05642    0.04484    0.03004    0.06285
AFIX 137
H27C  2   -0.191517    0.533901    0.027456    11.00000   -1.50000
H27B  2   -0.240376    0.467201    0.051700    11.00000   -1.50000
H27A  2   -0.211009    0.397006    0.012626    11.00000   -1.50000
AFIX   0
C28   1   -0.137430    0.500813    0.127128    11.00000    0.05961    0.03687 =
         0.07794   -0.00196    0.04559    0.00330
AFIX 137
H28C  2   -0.132063    0.582218    0.114942    11.00000   -1.50000
H28B  2   -0.099688    0.476859    0.152404    11.00000   -1.50000
H28A  2   -0.172634    0.500332    0.142203    11.00000   -1.50000
AFIX   0
PART 1
C29   1    0.070763    0.123735    0.202967    10.50000    0.02863    0.03137 =
         0.03856    0.00424    0.00442    0.00196
AFIX  23
H29B  2    0.114416    0.151051    0.210198    10.50000   -1.20000
H29A  2    0.060832    0.117642    0.235858    10.50000   -1.20000
AFIX   0
C30   1    0.070215   -0.009812    0.182882    10.50000    0.03480    0.03656 =
         0.05014   -0.00078    0.00828    0.00561
AFIX  33
H30C  2    0.099418   -0.059100    0.207756    10.50000   -1.50000
H30B  2    0.028372   -0.043523    0.177170    10.50000   -1.50000
H30A  2    0.082514   -0.009767    0.151243    10.50000   -1.50000
AFIX   0
PART 2
C31   1    0.070763    0.123735    0.202967    10.50000    0.02863    0.03137 =
         0.03856    0.00424    0.00442    0.00196
AFIX  23
H31A  2    0.056245    0.042332    0.190318    10.50000   -1.20000
H31B  2    0.116056    0.133112    0.207941    10.50000   -1.20000
AFIX   0
C32   1    0.044421    0.171636    0.249661    10.50000    0.02350    0.03152 =
         0.02150    0.00269    0.00827    0.00189
AFIX  43
H32   2    0.051029    0.129438    0.280616    10.50000   -1.20000
AFIX   0
C33   1    0.012401    0.276592    0.240357    10.50000    0.01957    0.02969 =
         0.01754   -0.00147    0.00746   -0.00212
HKLF 4
REM  S20ME56 in C2/c
REM R1 =  0.0408 for    6437 Fo > 4sig(Fo)  and  0.0414 for all    6594 data
REM    393 parameters refined using      0 restraints
END
;
 
#===END

data_Compound-3
 
_audit_creation_date                    2021-01-19T10:04:12-00:00
_audit_creation_method                  'WinGX routine CIF_UPDATE'
_audit_conform_dict_name                cif_core.dic
_audit_conform_dict_version             2.4.3
_audit_conform_dict_location            ftp://ftp.iucr.org/pub/cif_core.dic
 
#----------------------------------------------------------------------------#
#                   CHEMICAL INFORMATION                                     #
#----------------------------------------------------------------------------#
 
_chemical_formula_moiety                'C42 H74 Al K N2 O7 Si2'
_chemical_formula_sum                   'C42 H74 Al K N2 O7 Si2'
_chemical_formula_weight                841.29
 
#----------------------------------------------------------------------------#
#                   UNIT CELL INFORMATION                                    #
#----------------------------------------------------------------------------#
 
_symmetry_cell_setting                  monoclinic
_symmetry_space_group_name_H-M          'P 1 21/n 1'
_symmetry_space_group_name_Hall         '-P 2yn'
_symmetry_Int_Tables_number             14
loop_
    _symmetry_equiv_pos_as_xyz
'x, y, z'
'-x+1/2, y+1/2, -z+1/2'
'-x, -y, -z'
'x-1/2, -y-1/2, z-1/2'
 
_cell_length_a                          9.82290(18)
_cell_length_b                          22.5801(4)
_cell_length_c                          21.6469(4)
_cell_angle_alpha                       90
_cell_angle_beta                        93.7197(17)
_cell_angle_gamma                       90
_cell_volume                            4791.21(15)
_cell_formula_units_Z                   4
_cell_measurement_temperature           120.01(10)
_cell_measurement_reflns_used           29197
_cell_measurement_theta_min             4.375
_cell_measurement_theta_max             73.517
_cell_measurement_wavelength            1.54184
 
#----------------------------------------------------------------------------#
#                   CRYSTAL INFORMATION                                      #
#----------------------------------------------------------------------------#
 
_exptl_crystal_description              plate
_exptl_crystal_colour                   colourless
_exptl_crystal_size_max                 0.255
_exptl_crystal_size_mid                 0.211
_exptl_crystal_size_min                 0.064
_exptl_crystal_density_diffrn           1.166
_exptl_crystal_density_method           'not measured'
_exptl_crystal_F_000                    1824
loop_
    _exptl_crystal_face_index_h
    _exptl_crystal_face_index_k
    _exptl_crystal_face_index_l
    _exptl_crystal_face_perp_dist
0 13 -7 0.1187
-4 12 -2 0.1161
-6 3 5 0.1125
-4 -8 8 0.1267
2 -13 5 0.1016
5 -7 -2 0.0759
5 4 -8 0.0922
0 10 10 0.0502
0 -10 -10 0.0127
1 7 12 0.065
2 -13 -4 0.0486
6 -4 4 0.0867
-3 -13 -2 0.0877
3 -11 -5 0.0443
1 -1 -14 0.0611
-1 5 -13 0.0859
-2 -5 -12 0.0286
2 13 5 0.0818
3 10 6 0.0816
-2 3 13 0.0756
-1 8 12 0.0463
 
 
#----------------------------------------------------------------------------#
#                   ABSORPTION CORRECTION                                    #
#----------------------------------------------------------------------------#
 
_exptl_absorpt_coefficient_mu           1.994
_exptl_absorpt_correction_type          gaussian
_exptl_absorpt_process_details
;
        CrysAlisPro 1.171.40.53 (Rigaku Oxford Diffraction, 2019)
Numerical absorption correction based on gaussian integration over
                        a multifaceted crystal model
        Empirical absorption correction using spherical harmonics,
 implemented in SCALE3 ABSPACK scaling algorithm.
;
_exptl_absorpt_correction_T_min         0.498
_exptl_absorpt_correction_T_max         1
 
#----------------------------------------------------------------------------#
#                   DATA COLLECTION                                          #
#----------------------------------------------------------------------------#
 
_diffrn_source                          'micro-focus sealed X-ray tube'
_diffrn_ambient_temperature             120.01(10)
_diffrn_radiation_wavelength            1.54184
_diffrn_radiation_type                  'Cu K\a'
_diffrn_radiation_monochromator         mirror
_diffrn_radiation_probe                 x-ray
_diffrn_detector                        'CCD plate'
_diffrn_detector_area_resol_mean        8.0856
_diffrn_orient_matrix_type
                                'CrysAlisPro convention (1999,Acta A55,543-557)'
_diffrn_orient_matrix_ub_11             0.0531328
_diffrn_orient_matrix_ub_12             0.0020923
_diffrn_orient_matrix_ub_13             -0.065406
_diffrn_orient_matrix_ub_21             -0.1204641
_diffrn_orient_matrix_ub_22             -0.0389471
_diffrn_orient_matrix_ub_23             -0.024504
_diffrn_orient_matrix_ub_31             -0.0855875
_diffrn_orient_matrix_ub_32             0.0560054
_diffrn_orient_matrix_ub_33             -0.0145936
_diffrn_measurement_device              'four-circle diffractometer'
_diffrn_measurement_device_type
                                       'SuperNova, Dual, Cu at home/near, EosS2'
_diffrn_measurement_method              '\w scans'
_diffrn_reflns_av_R_equivalents         0.042
_diffrn_reflns_av_unetI/netI            0.0497
_diffrn_reflns_number                   67956
_diffrn_reflns_limit_h_min              -12
_diffrn_reflns_limit_h_max              12
_diffrn_reflns_limit_k_min              -25
_diffrn_reflns_limit_k_max              28
_diffrn_reflns_limit_l_min              -26
_diffrn_reflns_limit_l_max              26
_diffrn_reflns_theta_min                3.9154
_diffrn_reflns_theta_max                75.6992
_diffrn_reflns_theta_full               74.3338
_diffrn_measured_fraction_theta_full
                                        0.9819
_diffrn_measured_fraction_theta_max
                                        0.9661
_diffrn_reflns_Laue_measured_fraction_full
                                        1
_diffrn_reflns_Laue_measured_fraction_max
                                        0.966
_diffrn_reflns_point_group_measured_fraction_full
                                        1
_diffrn_reflns_point_group_measured_fraction_max
                                        0.966
_reflns_number_total                    9637
_reflns_number_gt                       8924
_reflns_threshold_expression            'I > 2\s(I)'
 
#----------------------------------------------------------------------------#
#                   COMPUTER PROGRAMS USED                                   #
#----------------------------------------------------------------------------#
 
_computing_data_collection
                                     'CrysAlisPro 1.171.40.53 (Rigaku OD, 2019)'
_computing_cell_refinement
                                     'CrysAlisPro 1.171.40.53 (Rigaku OD, 2019)'
_computing_data_reduction
                                     'CrysAlisPro 1.171.40.53 (Rigaku OD, 2019)'
_computing_structure_refinement         'SHELXL-2014/6 (Sheldrick, 2014)'
_computing_molecular_graphics           'Ortep for Windows (Farrugia, 2012)'
_computing_publication_material
                                   'WinGX publication routines (Farrugia, 2012)'
 
#----------------------------------------------------------------------------#
#                   STRUCTURE SOLUTION
#----------------------------------------------------------------------------#
 
_atom_sites_solution_hydrogens          mixed
 
#----------------------------------------------------------------------------#
#                   REFINEMENT INFORMATION                                   #
#----------------------------------------------------------------------------#
 
_refine_ls_structure_factor_coef        Fsqd
_refine_ls_matrix_type                  full
_refine_ls_weighting_scheme             calc
_refine_ls_weighting_details
              'w=1/[\s^2^(Fo^2^)+(0.0490P)^2^+1.6768P] where P=(Fo^2^+2Fc^2^)/3'
_refine_ls_hydrogen_treatment           mixed
_refine_ls_extinction_method            none
_refine_ls_number_reflns                9637
_refine_ls_number_parameters            524
_refine_ls_number_restraints            0
_refine_ls_number_constraints           0
_refine_ls_R_factor_all                 0.0385
_refine_ls_R_factor_gt                  0.0353
_refine_ls_wR_factor_ref                0.0978
_refine_ls_wR_factor_gt                 0.0941
_refine_ls_goodness_of_fit_ref          1.063
_refine_ls_restrained_S_all             1.063
_refine_ls_shift/su_max                 0.001
_refine_ls_shift/su_mean                0
_refine_diff_density_max                0.267
_refine_diff_density_min                -0.274
_refine_diff_density_rms                0.044
 
#----------------------------------------------------------------------------#
#                   ATOMIC TYPES, COORDINATES AND THERMAL PARAMETERS         #
#----------------------------------------------------------------------------#
 
loop_
    _atom_type_symbol
    _atom_type_description
    _atom_type_scat_dispersion_real
    _atom_type_scat_dispersion_imag
    _atom_type_scat_source
C C 0.0181 0.0091 'International Tables Vol C Tables 4.2.6.8 and 6.1.1.4'
H H 0 0 'International Tables Vol C Tables 4.2.6.8 and 6.1.1.4'
N N 0.0311 0.018 'International Tables Vol C Tables 4.2.6.8 and 6.1.1.4'
O O 0.0492 0.0322 'International Tables Vol C Tables 4.2.6.8 and 6.1.1.4'
Al Al 0.213 0.2455 'International Tables Vol C Tables 4.2.6.8 and 6.1.1.4'
Si Si 0.2541 0.3302 'International Tables Vol C Tables 4.2.6.8 and 6.1.1.4'
K K 0.3868 1.0657 'International Tables Vol C Tables 4.2.6.8 and 6.1.1.4'
 
loop_
    _atom_site_label
    _atom_site_type_symbol
    _atom_site_fract_x
    _atom_site_fract_y
    _atom_site_fract_z
    _atom_site_U_iso_or_equiv
    _atom_site_adp_type
    _atom_site_occupancy
    _atom_site_calc_flag
    _atom_site_disorder_assembly
    _atom_site_disorder_group
K K 0.18002(3) 0.12903(2) 0.33817(2) 0.02803(8) Uani 1 d . .
Si1 Si -0.02174(4) 0.45418(2) 0.34807(2) 0.02235(9) Uani 1 d . .
Si2 Si 0.08264(4) 0.44327(2) 0.22039(2) 0.02203(9) Uani 1 d . .
Al Al 0.08362(4) 0.33098(2) 0.30468(2) 0.02014(9) Uani 1 d . .
O1 O 0.01781(11) 0.47697(4) 0.27916(5) 0.0283(2) Uani 1 d . .
O2 O -0.09164(13) 0.08414(5) 0.33751(6) 0.0414(3) Uani 1 d . .
O3 O 0.03846(14) 0.09519(5) 0.22602(5) 0.0398(3) Uani 1 d . .
O4 O 0.30720(14) 0.13731(5) 0.22885(6) 0.0414(3) Uani 1 d . .
O5 O 0.47435(13) 0.13147(5) 0.33922(7) 0.0421(3) Uani 1 d . .
O6 O 0.34230(14) 0.12471(6) 0.44957(6) 0.0438(3) Uani 1 d . .
O7 O 0.08245(15) 0.07364(6) 0.44660(6) 0.0434(3) Uani 1 d . .
N1 N 0.06326(12) 0.38901(5) 0.36381(5) 0.0217(2) Uani 1 d . .
N2 N 0.05888(11) 0.36852(5) 0.22825(5) 0.0205(2) Uani 1 d . .
C1 C 0.12110(15) 0.37951(6) 0.42547(7) 0.0262(3) Uani 1 d . .
C2 C 0.04595(18) 0.35053(6) 0.46977(7) 0.0318(3) Uani 1 d . .
C3 C 0.1043(2) 0.34379(7) 0.53003(7) 0.0413(4) Uani 1 d . .
H3 H 0.0539 0.3243 0.5601 0.05 Uiso 1 calc . .
C4 C 0.2332(2) 0.36474(8) 0.54682(8) 0.0465(5) Uani 1 d . .
H4 H 0.2703 0.3604 0.5882 0.056 Uiso 1 calc . .
C5 C 0.3082(2) 0.39217(9) 0.50306(9) 0.0445(4) Uani 1 d . .
H5 H 0.3974 0.4061 0.5147 0.053 Uiso 1 calc . .
C6 C 0.25522(17) 0.39969(7) 0.44223(7) 0.0335(3) Uani 1 d . .
C7 C -0.0956(2) 0.32638(8) 0.45418(8) 0.0403(4) Uani 1 d . .
H7 H -0.1194 0.3342 0.4093 0.048 Uiso 1 calc . .
C8 C -0.0988(3) 0.25915(9) 0.46435(10) 0.0649(7) Uani 1 d . .
H8C H -0.0783 0.2504 0.5083 0.097 Uiso 1 calc . .
H8B H -0.0305 0.2402 0.4398 0.097 Uiso 1 calc . .
H8A H -0.1896 0.2439 0.4514 0.097 Uiso 1 calc . .
C9 C -0.2018(2) 0.35735(11) 0.49146(9) 0.0537(5) Uani 1 d . .
H9C H -0.1984 0.4001 0.4841 0.081 Uiso 1 calc . .
H9B H -0.1821 0.3494 0.5356 0.081 Uiso 1 calc . .
H9A H -0.2928 0.3424 0.4786 0.081 Uiso 1 calc . .
C10 C 0.34315(17) 0.42743(8) 0.39476(8) 0.0395(4) Uani 1 d . .
H10 H 0.2805 0.4416 0.3596 0.047 Uiso 1 calc . .
C11 C 0.43798(19) 0.38110(10) 0.36872(11) 0.0528(5) Uani 1 d . .
H11C H 0.3834 0.3487 0.3498 0.079 Uiso 1 calc . .
H11B H 0.4994 0.3654 0.4023 0.079 Uiso 1 calc . .
H11A H 0.4919 0.3995 0.3374 0.079 Uiso 1 calc . .
C12 C 0.4273(2) 0.48079(9) 0.41868(10) 0.0504(5) Uani 1 d . .
H12C H 0.4984 0.4675 0.4494 0.076 Uiso 1 calc . .
H12B H 0.3675 0.5092 0.4379 0.076 Uiso 1 calc . .
H12A H 0.4697 0.4998 0.3841 0.076 Uiso 1 calc . .
C13 C -0.21175(16) 0.44844(8) 0.34481(8) 0.0376(4) Uani 1 d . .
H13C H -0.2415 0.4155 0.3177 0.056 Uiso 1 calc . .
H13B H -0.252 0.4854 0.3285 0.056 Uiso 1 calc . .
H13A H -0.2415 0.4414 0.3865 0.056 Uiso 1 calc . .
C14 C 0.02685(18) 0.51205(6) 0.40647(7) 0.0328(3) Uani 1 d . .
H14C H -0.0164 0.5497 0.3939 0.049 Uiso 1 calc . .
H14B H 0.1262 0.5169 0.4094 0.049 Uiso 1 calc . .
H14A H -0.0036 0.5001 0.4469 0.049 Uiso 1 calc . .
C15 C -0.00569(17) 0.47207(6) 0.14763(7) 0.0320(3) Uani 1 d . .
H15C H -0.0002 0.5154 0.1472 0.048 Uiso 1 calc . .
H15B H -0.1016 0.4599 0.1456 0.048 Uiso 1 calc . .
H15A H 0.0384 0.4561 0.1119 0.048 Uiso 1 calc . .
C16 C 0.26554(17) 0.46715(7) 0.22095(8) 0.0350(3) Uani 1 d . .
H16C H 0.3195 0.4452 0.253 0.053 Uiso 1 calc . .
H16B H 0.272 0.5097 0.2297 0.053 Uiso 1 calc . .
H16A H 0.3006 0.4591 0.1804 0.053 Uiso 1 calc . .
C17 C 0.01189(14) 0.33308(5) 0.17651(6) 0.0218(3) Uani 1 d . .
C18 C -0.12737(15) 0.31712(6) 0.16785(7) 0.0269(3) Uani 1 d . .
C19 C -0.17096(17) 0.28238(7) 0.11714(8) 0.0346(3) Uani 1 d . .
H19 H -0.2646 0.2719 0.1115 0.041 Uiso 1 calc . .
C20 C -0.08136(19) 0.26282(7) 0.07484(7) 0.0362(3) Uani 1 d . .
H20 H -0.1131 0.2396 0.0402 0.043 Uiso 1 calc . .
C21 C 0.05481(17) 0.27753(7) 0.08371(7) 0.0312(3) Uani 1 d . .
H21 H 0.117 0.2637 0.0551 0.037 Uiso 1 calc . .
C22 C 0.10349(15) 0.31230(6) 0.13391(6) 0.0243(3) Uani 1 d . .
C23 C -0.23091(15) 0.33689(7) 0.21282(8) 0.0329(3) Uani 1 d . .
H23 H -0.1809 0.3605 0.2461 0.039 Uiso 1 calc . .
C24 C -0.29705(17) 0.28423(8) 0.24385(9) 0.0414(4) Uani 1 d . .
H24C H -0.2264 0.2609 0.2668 0.062 Uiso 1 calc . .
H24B H -0.3442 0.2593 0.2122 0.062 Uiso 1 calc . .
H24A H -0.3628 0.2988 0.2725 0.062 Uiso 1 calc . .
C25 C -0.33984(18) 0.37716(8) 0.18147(10) 0.0434(4) Uani 1 d . .
H25C H -0.3872 0.356 0.1469 0.065 Uiso 1 calc . .
H25B H -0.2965 0.4128 0.1659 0.065 Uiso 1 calc . .
H25A H -0.4056 0.3885 0.2115 0.065 Uiso 1 calc . .
C26 C 0.25463(15) 0.32629(6) 0.14106(7) 0.0265(3) Uani 1 d . .
H26 H 0.2717 0.3502 0.1797 0.032 Uiso 1 calc . .
C27 C 0.33972(17) 0.26940(7) 0.14822(8) 0.0349(3) Uani 1 d . .
H27C H 0.3227 0.2446 0.1114 0.052 Uiso 1 calc . .
H27B H 0.314 0.2477 0.1849 0.052 Uiso 1 calc . .
H27A H 0.4368 0.2796 0.153 0.052 Uiso 1 calc . .
C28 C 0.29871(16) 0.36343(7) 0.08651(7) 0.0322(3) Uani 1 d . .
H28C H 0.2431 0.3994 0.0828 0.048 Uiso 1 calc . .
H28B H 0.2862 0.3403 0.0482 0.048 Uiso 1 calc . .
H28A H 0.395 0.3743 0.0936 0.048 Uiso 1 calc . .
C29 C 0.19618(15) 0.26216(6) 0.32514(7) 0.0279(3) Uani 1 d . .
H29B H 0.224(2) 0.2572(9) 0.3682(11) 0.041(5) Uiso 1 d . .
H29A H 0.261(2) 0.2452(10) 0.2979(11) 0.048(6) Uiso 1 d . .
C30 C 0.03922(15) 0.24713(6) 0.30861(7) 0.0264(3) Uani 1 d . .
H30B H -0.010(2) 0.2254(9) 0.3393(10) 0.043(5) Uiso 1 d . .
H30A H 0.024(2) 0.2283(9) 0.2670(10) 0.039(5) Uiso 1 d . .
C31 C -0.1465(2) 0.06055(8) 0.28020(10) 0.0473(4) Uani 1 d . .
H31B H -0.2472 0.0587 0.2799 0.057 Uiso 1 calc . .
H31A H -0.1116 0.0199 0.2744 0.057 Uiso 1 calc . .
C32 C -0.1048(2) 0.09982(8) 0.22901(10) 0.0479(5) Uani 1 d . .
H32B H -0.1514 0.0874 0.1892 0.057 Uiso 1 calc . .
H32A H -0.1305 0.1414 0.2372 0.057 Uiso 1 calc . .
C33 C 0.0893(2) 0.12672(8) 0.17561(8) 0.0486(5) Uani 1 d . .
H33B H 0.0748 0.1698 0.1808 0.058 Uiso 1 calc . .
H33A H 0.0409 0.1141 0.1363 0.058 Uiso 1 calc . .
C34 C 0.2382(3) 0.11368(8) 0.17439(8) 0.0515(5) Uani 1 d . .
H34B H 0.2528 0.0703 0.1726 0.062 Uiso 1 calc . .
H34A H 0.2747 0.1317 0.1372 0.062 Uiso 1 calc . .
C35 C 0.4512(2) 0.13065(8) 0.22939(10) 0.0507(5) Uani 1 d . .
H35B H 0.4854 0.1482 0.1915 0.061 Uiso 1 calc . .
H35A H 0.4755 0.0881 0.2305 0.061 Uiso 1 calc . .
C36 C 0.5143(2) 0.16116(8) 0.28528(12) 0.0514(5) Uani 1 d . .
H36B H 0.6149 0.1606 0.2843 0.062 Uiso 1 calc . .
H36A H 0.4839 0.203 0.2858 0.062 Uiso 1 calc . .
C37 C 0.5270(2) 0.15947(9) 0.39474(12) 0.0563(6) Uani 1 d . .
H37B H 0.4899 0.2001 0.3972 0.068 Uiso 1 calc . .
H37A H 0.6276 0.1621 0.3952 0.068 Uiso 1 calc . .
C38 C 0.4867(2) 0.12388(9) 0.44838(10) 0.0543(5) Uani 1 d . .
H38B H 0.5191 0.0826 0.4446 0.065 Uiso 1 calc . .
H38A H 0.5287 0.1407 0.4873 0.065 Uiso 1 calc . .
C39 C 0.2956(3) 0.09292(9) 0.50069(9) 0.0537(5) Uani 1 d . .
H39B H 0.3402 0.1084 0.5398 0.064 Uiso 1 calc . .
H39A H 0.3191 0.0505 0.4972 0.064 Uiso 1 calc . .
C40 C 0.1450(2) 0.09995(9) 0.50120(8) 0.0501(5) Uani 1 d . .
H40B H 0.1116 0.0805 0.5383 0.06 Uiso 1 calc . .
H40A H 0.1212 0.1425 0.5026 0.06 Uiso 1 calc . .
C41 C -0.0616(2) 0.07515(10) 0.44673(10) 0.0528(5) Uani 1 d . .
H41B H -0.0934 0.1166 0.4495 0.063 Uiso 1 calc . .
H41A H -0.092 0.0532 0.4829 0.063 Uiso 1 calc . .
C42 C -0.1202(2) 0.04738(9) 0.38813(10) 0.0512(5) Uani 1 d . .
H42B H -0.0795 0.0077 0.3829 0.061 Uiso 1 calc . .
H42A H -0.2201 0.0426 0.3899 0.061 Uiso 1 calc . .
 
loop_
    _atom_site_aniso_label
    _atom_site_aniso_U_11
    _atom_site_aniso_U_22
    _atom_site_aniso_U_33
    _atom_site_aniso_U_23
    _atom_site_aniso_U_13
    _atom_site_aniso_U_12
K 0.03469(16) 0.02439(15) 0.02472(15) 0.00190(11) -0.00034(12) 0.00032(11)
Si1 0.02852(19) 0.01926(17) 0.01948(17) 0.00035(12) 0.00308(13) 0.00194(13)
Si2 0.03064(19) 0.01718(16) 0.01833(17) -0.00011(12) 0.00210(13) -0.00276(13)
Al 0.02491(19) 0.01722(18) 0.01809(18) -0.00003(13) -0.00024(14) 0.00021(14)
O1 0.0457(6) 0.0182(4) 0.0214(5) 0.0008(4) 0.0050(4) 0.0027(4)
O2 0.0423(6) 0.0335(6) 0.0482(7) -0.0035(5) 0.0006(5) -0.0085(5)
O3 0.0571(7) 0.0323(6) 0.0284(6) 0.0023(4) -0.0085(5) 0.0055(5)
O4 0.0600(8) 0.0306(6) 0.0357(6) 0.0018(5) 0.0193(6) 0.0060(5)
O5 0.0395(6) 0.0281(6) 0.0590(8) -0.0036(5) 0.0043(6) -0.0042(5)
O6 0.0506(7) 0.0430(7) 0.0358(6) -0.0043(5) -0.0131(5) 0.0072(5)
O7 0.0627(8) 0.0404(6) 0.0281(6) -0.0032(5) 0.0102(5) -0.0048(6)
N1 0.0272(5) 0.0196(5) 0.0182(5) -0.0008(4) -0.0003(4) 0.0011(4)
N2 0.0256(5) 0.0181(5) 0.0178(5) -0.0008(4) 0.0000(4) -0.0017(4)
C1 0.0359(7) 0.0205(6) 0.0215(7) -0.0035(5) -0.0032(5) 0.0066(5)
C2 0.0506(9) 0.0228(7) 0.0218(7) 0.0000(5) 0.0008(6) 0.0048(6)
C3 0.0709(12) 0.0314(8) 0.0215(7) 0.0023(6) 0.0013(7) 0.0136(8)
C4 0.0690(12) 0.0450(9) 0.0233(8) -0.0038(7) -0.0140(8) 0.0226(9)
C5 0.0461(10) 0.0485(10) 0.0363(9) -0.0103(8) -0.0158(7) 0.0146(8)
C6 0.0357(8) 0.0342(8) 0.0294(8) -0.0061(6) -0.0063(6) 0.0080(6)
C7 0.0597(11) 0.0389(9) 0.0230(7) 0.0033(6) 0.0078(7) -0.0148(8)
C8 0.112(2) 0.0427(11) 0.0417(11) 0.0020(8) 0.0218(12) -0.0293(12)
C9 0.0551(12) 0.0728(14) 0.0340(9) 0.0031(9) 0.0090(8) -0.0095(10)
C10 0.0277(7) 0.0504(10) 0.0395(9) -0.0094(7) -0.0047(6) -0.0025(7)
C11 0.0338(9) 0.0618(12) 0.0630(13) -0.0224(10) 0.0043(8) -0.0068(8)
C12 0.0403(9) 0.0516(11) 0.0579(12) -0.0103(9) -0.0072(8) -0.0039(8)
C13 0.0296(8) 0.0438(9) 0.0394(9) 0.0025(7) 0.0024(6) 0.0084(6)
C14 0.0490(9) 0.0249(7) 0.0249(7) -0.0052(5) 0.0062(6) 0.0013(6)
C15 0.0485(9) 0.0238(7) 0.0233(7) 0.0035(5) -0.0001(6) 0.0007(6)
C16 0.0399(8) 0.0319(8) 0.0338(8) -0.0059(6) 0.0065(6) -0.0144(6)
C17 0.0293(7) 0.0169(6) 0.0187(6) 0.0018(5) -0.0020(5) -0.0020(5)
C18 0.0306(7) 0.0240(6) 0.0259(7) 0.0023(5) -0.0010(5) -0.0048(5)
C19 0.0357(8) 0.0333(8) 0.0335(8) -0.0003(6) -0.0070(6) -0.0123(6)
C20 0.0511(9) 0.0309(8) 0.0257(7) -0.0060(6) -0.0057(7) -0.0111(7)
C21 0.0458(9) 0.0260(7) 0.0220(7) -0.0039(5) 0.0026(6) -0.0024(6)
C22 0.0326(7) 0.0190(6) 0.0211(6) 0.0004(5) 0.0006(5) -0.0012(5)
C23 0.0261(7) 0.0375(8) 0.0350(8) 0.0005(6) 0.0011(6) -0.0062(6)
C24 0.0307(8) 0.0511(10) 0.0425(9) 0.0134(8) 0.0025(7) -0.0059(7)
C25 0.0352(9) 0.0399(9) 0.0554(11) 0.0087(8) 0.0043(8) 0.0007(7)
C26 0.0316(7) 0.0246(6) 0.0234(7) -0.0005(5) 0.0033(5) 0.0017(5)
C27 0.0391(8) 0.0318(8) 0.0340(8) 0.0029(6) 0.0043(6) 0.0070(6)
C28 0.0339(8) 0.0323(7) 0.0310(8) 0.0040(6) 0.0067(6) 0.0001(6)
C29 0.0314(7) 0.0233(7) 0.0287(7) 0.0004(5) 0.0000(6) 0.0043(5)
C30 0.0318(7) 0.0204(6) 0.0268(7) 0.0003(5) 0.0015(5) -0.0013(5)
C31 0.0430(10) 0.0364(9) 0.0599(12) -0.0040(8) -0.0170(8) -0.0055(7)
C32 0.0533(11) 0.0340(8) 0.0528(11) -0.0003(8) -0.0248(9) 0.0015(8)
C33 0.0887(15) 0.0331(8) 0.0231(8) 0.0019(6) -0.0039(8) 0.0094(9)
C34 0.0965(16) 0.0325(8) 0.0274(8) 0.0007(7) 0.0186(9) 0.0057(9)
C35 0.0654(12) 0.0295(8) 0.0613(12) 0.0098(8) 0.0364(10) 0.0116(8)
C36 0.0433(10) 0.0265(8) 0.0874(16) 0.0069(9) 0.0265(10) 0.0021(7)
C37 0.0396(10) 0.0419(10) 0.0857(16) -0.0240(10) -0.0083(10) -0.0044(8)
C38 0.0511(11) 0.0521(11) 0.0561(12) -0.0227(9) -0.0242(9) 0.0117(9)
C39 0.0871(15) 0.0439(10) 0.0277(8) -0.0007(7) -0.0147(9) 0.0112(10)
C40 0.0834(15) 0.0434(10) 0.0238(8) -0.0012(7) 0.0045(8) 0.0010(9)
C41 0.0638(13) 0.0497(11) 0.0478(11) -0.0053(9) 0.0258(9) -0.0131(9)
C42 0.0534(11) 0.0447(10) 0.0571(12) -0.0032(9) 0.0169(9) -0.0187(8)
 
 
#----------------------------------------------------------------------------#
#                   MOLECULAR GEOMETRY                                       #
#----------------------------------------------------------------------------#
 
_geom_special_details
;
 All esds (except the esd in the dihedral angle between two l.s. planes)
 are estimated using the full covariance matrix.  The cell esds are taken
 into account individually in the estimation of esds in distances, angles
 and torsion angles; correlations between esds in cell parameters are only
 used when they are defined by crystal symmetry.  An approximate (isotropic)
 treatment of cell esds is used for estimating esds involving l.s. planes.
;
loop_
    _geom_bond_atom_site_label_1
    _geom_bond_atom_site_label_2
    _geom_bond_distance
    _geom_bond_site_symmetry_2
    _geom_bond_publ_flag
K O4 2.7530(12) . ?
K O6 2.8050(12) . ?
K O3 2.8236(12) . ?
K O2 2.8537(13) . ?
K O7 2.8784(13) . ?
K O5 2.8903(13) . ?
K C29 3.0242(14) . ?
K C30 3.0526(14) . ?
K H29B 2.99(2) . ?
K H29A 2.89(2) . ?
K H30B 2.87(2) . ?
K H30A 3.07(2) . ?
Si1 O1 1.6482(10) . ?
Si1 N1 1.7153(11) . ?
Si1 C14 1.8587(15) . ?
Si1 C13 1.8677(17) . ?
Si2 O1 1.6456(10) . ?
Si2 N2 1.7138(11) . ?
Si2 C15 1.8652(15) . ?
Si2 C16 1.8751(16) . ?
Al N1 1.8515(12) . ?
Al N2 1.8609(12) . ?
Al C29 1.9418(15) . ?
Al C30 1.9460(14) . ?
O2 C42 1.417(2) . ?
O2 C31 1.423(2) . ?
O3 C32 1.417(2) . ?
O3 C33 1.420(2) . ?
O4 C35 1.422(2) . ?
O4 C34 1.425(2) . ?
O5 C36 1.423(2) . ?
O5 C37 1.425(3) . ?
O6 C39 1.420(3) . ?
O6 C38 1.421(3) . ?
O7 C41 1.416(3) . ?
O7 C40 1.426(2) . ?
N1 C1 1.4325(17) . ?
N2 C17 1.4285(16) . ?
C1 C2 1.409(2) . ?
C1 C6 1.419(2) . ?
C2 C3 1.398(2) . ?
C2 C7 1.511(2) . ?
C3 C4 1.378(3) . ?
C3 H3 0.95 . ?
C4 C5 1.383(3) . ?
C4 H4 0.95 . ?
C5 C6 1.394(2) . ?
C5 H5 0.95 . ?
C6 C10 1.520(3) . ?
C7 C9 1.529(3) . ?
C7 C8 1.534(3) . ?
C7 H7 1 . ?
C8 H8C 0.98 . ?
C8 H8B 0.98 . ?
C8 H8A 0.98 . ?
C9 H9C 0.98 . ?
C9 H9B 0.98 . ?
C9 H9A 0.98 . ?
C10 C12 1.532(2) . ?
C10 C11 1.532(3) . ?
C10 H10 1 . ?
C11 H11C 0.98 . ?
C11 H11B 0.98 . ?
C11 H11A 0.98 . ?
C12 H12C 0.98 . ?
C12 H12B 0.98 . ?
C12 H12A 0.98 . ?
C13 H13C 0.98 . ?
C13 H13B 0.98 . ?
C13 H13A 0.98 . ?
C14 H14C 0.98 . ?
C14 H14B 0.98 . ?
C14 H14A 0.98 . ?
C15 H15C 0.98 . ?
C15 H15B 0.98 . ?
C15 H15A 0.98 . ?
C16 H16C 0.98 . ?
C16 H16B 0.98 . ?
C16 H16A 0.98 . ?
C17 C22 1.410(2) . ?
C17 C18 1.415(2) . ?
C18 C19 1.394(2) . ?
C18 C23 1.520(2) . ?
C19 C20 1.383(3) . ?
C19 H19 0.95 . ?
C20 C21 1.380(2) . ?
C20 H20 0.95 . ?
C21 C22 1.399(2) . ?
C21 H21 0.95 . ?
C22 C26 1.516(2) . ?
C23 C25 1.529(2) . ?
C23 C24 1.531(2) . ?
C23 H23 1 . ?
C24 H24C 0.98 . ?
C24 H24B 0.98 . ?
C24 H24A 0.98 . ?
C25 H25C 0.98 . ?
C25 H25B 0.98 . ?
C25 H25A 0.98 . ?
C26 C28 1.533(2) . ?
C26 C27 1.535(2) . ?
C26 H26 1 . ?
C27 H27C 0.98 . ?
C27 H27B 0.98 . ?
C27 H27A 0.98 . ?
C28 H28C 0.98 . ?
C28 H28B 0.98 . ?
C28 H28A 0.98 . ?
C29 C30 1.596(2) . ?
C29 H29B 0.96(2) . ?
C29 H29A 0.98(2) . ?
C30 H30B 0.98(2) . ?
C30 H30A 1.00(2) . ?
C31 C32 1.497(3) . ?
C31 H31B 0.99 . ?
C31 H31A 0.99 . ?
C32 H32B 0.99 . ?
C32 H32A 0.99 . ?
C33 C34 1.494(3) . ?
C33 H33B 0.99 . ?
C33 H33A 0.99 . ?
C34 H34B 0.99 . ?
C34 H34A 0.99 . ?
C35 C36 1.492(3) . ?
C35 H35B 0.99 . ?
C35 H35A 0.99 . ?
C36 H36B 0.99 . ?
C36 H36A 0.99 . ?
C37 C38 1.486(4) . ?
C37 H37B 0.99 . ?
C37 H37A 0.99 . ?
C38 H38B 0.99 . ?
C38 H38A 0.99 . ?
C39 C40 1.489(3) . ?
C39 H39B 0.99 . ?
C39 H39A 0.99 . ?
C40 H40B 0.99 . ?
C40 H40A 0.99 . ?
C41 C42 1.496(3) . ?
C41 H41B 0.99 . ?
C41 H41A 0.99 . ?
C42 H42B 0.99 . ?
C42 H42A 0.99 . ?
 
loop_
    _geom_angle_atom_site_label_1
    _geom_angle_atom_site_label_2
    _geom_angle_atom_site_label_3
    _geom_angle
    _geom_angle_site_symmetry_1
    _geom_angle_site_symmetry_3
    _geom_angle_publ_flag
O4 K O6 118.50(4) . . ?
O4 K O3 60.33(4) . . ?
O6 K O3 161.89(4) . . ?
O4 K O2 119.75(4) . . ?
O6 K O2 118.10(4) . . ?
O3 K O2 59.43(4) . . ?
O4 K O7 157.54(4) . . ?
O6 K O7 58.96(4) . . ?
O3 K O7 114.34(4) . . ?
O2 K O7 59.27(4) . . ?
O4 K O5 59.74(4) . . ?
O6 K O5 58.77(4) . . ?
O3 K O5 116.65(4) . . ?
O2 K O5 160.28(4) . . ?
O7 K O5 112.81(4) . . ?
O4 K C29 79.80(4) . . ?
O6 K C29 94.84(4) . . ?
O3 K C29 102.40(4) . . ?
O2 K C29 114.04(4) . . ?
O7 K C29 122.02(4) . . ?
O5 K C29 85.60(4) . . ?
O4 K C30 89.15(4) . . ?
O6 K C30 115.79(4) . . ?
O3 K C30 82.24(4) . . ?
O2 K C30 84.17(4) . . ?
O7 K C30 112.35(4) . . ?
O5 K C30 115.11(4) . . ?
C29 K C30 30.46(4) . . ?
O4 K H29B 93.1(4) . . ?
O6 K H29B 77.4(4) . . ?
O3 K H29B 120.3(4) . . ?
O2 K H29B 117.7(4) . . ?
O7 K H29B 107.1(4) . . ?
O5 K H29B 81.4(4) . . ?
C29 K H29B 18.3(4) . . ?
C30 K H29B 42.0(4) . . ?
O4 K H29A 62.0(5) . . ?
O6 K H29A 97.9(5) . . ?
O3 K H29A 96.7(5) . . ?
O2 K H29A 126.7(4) . . ?
O7 K H29A 138.8(5) . . ?
O5 K H29A 71.9(4) . . ?
C29 K H29A 18.8(5) . . ?
C30 K H29A 43.5(4) . . ?
H29B K H29A 31.7(6) . . ?
O4 K H30B 106.7(5) . . ?
O6 K H30B 110.7(4) . . ?
O3 K H30B 85.9(4) . . ?
O2 K H30B 70.2(4) . . ?
O7 K H30B 94.1(5) . . ?
O5 K H30B 129.5(4) . . ?
C29 K H30B 44.3(4) . . ?
C30 K H30B 18.7(4) . . ?
H29B K H30B 49.3(6) . . ?
H29A K H30B 60.4(6) . . ?
O4 K H30A 76.0(4) . . ?
O6 K H30A 133.9(4) . . ?
O3 K H30A 64.2(4) . . ?
O2 K H30A 79.7(4) . . ?
O7 K H30A 123.0(4) . . ?
O5 K H30A 117.1(4) . . ?
C29 K H30A 41.8(4) . . ?
C30 K H30A 18.8(4) . . ?
H29B K H30A 57.5(6) . . ?
H29A K H30A 47.6(6) . . ?
H30B K H30A 31.5(6) . . ?
O1 Si1 N1 107.89(5) . . ?
O1 Si1 C14 109.33(6) . . ?
N1 Si1 C14 111.59(7) . . ?
O1 Si1 C13 106.33(7) . . ?
N1 Si1 C13 114.85(7) . . ?
C14 Si1 C13 106.65(8) . . ?
O1 Si2 N2 108.46(5) . . ?
O1 Si2 C15 108.02(6) . . ?
N2 Si2 C15 111.60(6) . . ?
O1 Si2 C16 106.30(6) . . ?
N2 Si2 C16 114.79(7) . . ?
C15 Si2 C16 107.35(8) . . ?
N1 Al N2 106.17(5) . . ?
N1 Al C29 119.61(6) . . ?
N2 Al C29 127.38(6) . . ?
N1 Al C30 128.59(6) . . ?
N2 Al C30 117.74(6) . . ?
C29 Al C30 48.49(6) . . ?
Si2 O1 Si1 132.93(6) . . ?
C42 O2 C31 111.84(14) . . ?
C42 O2 K 115.86(11) . . ?
C31 O2 K 115.98(11) . . ?
C32 O3 C33 113.44(14) . . ?
C32 O3 K 112.08(10) . . ?
C33 O3 K 110.29(11) . . ?
C35 O4 C34 112.77(15) . . ?
C35 O4 K 119.49(11) . . ?
C34 O4 K 117.88(11) . . ?
C36 O5 C37 112.26(16) . . ?
C36 O5 K 109.35(11) . . ?
C37 O5 K 108.84(11) . . ?
C39 O6 C38 112.39(16) . . ?
C39 O6 K 119.57(11) . . ?
C38 O6 K 119.82(12) . . ?
C41 O7 C40 111.43(15) . . ?
C41 O7 K 112.13(11) . . ?
C40 O7 K 110.27(11) . . ?
C1 N1 Si1 118.16(9) . . ?
C1 N1 Al 118.96(9) . . ?
Si1 N1 Al 122.88(6) . . ?
C17 N2 Si2 120.87(9) . . ?
C17 N2 Al 117.30(8) . . ?
Si2 N2 Al 121.74(6) . . ?
C2 C1 C6 119.60(14) . . ?
C2 C1 N1 120.68(13) . . ?
C6 C1 N1 119.72(14) . . ?
C3 C2 C1 118.98(16) . . ?
C3 C2 C7 118.97(16) . . ?
C1 C2 C7 122.05(13) . . ?
C4 C3 C2 121.48(17) . . ?
C4 C3 H3 119.3 . . ?
C2 C3 H3 119.3 . . ?
C3 C4 C5 119.61(15) . . ?
C3 C4 H4 120.2 . . ?
C5 C4 H4 120.2 . . ?
C4 C5 C6 121.23(18) . . ?
C4 C5 H5 119.4 . . ?
C6 C5 H5 119.4 . . ?
C5 C6 C1 119.06(17) . . ?
C5 C6 C10 119.68(16) . . ?
C1 C6 C10 121.23(14) . . ?
C2 C7 C9 111.48(15) . . ?
C2 C7 C8 110.60(18) . . ?
C9 C7 C8 110.84(17) . . ?
C2 C7 H7 107.9 . . ?
C9 C7 H7 107.9 . . ?
C8 C7 H7 107.9 . . ?
C7 C8 H8C 109.5 . . ?
C7 C8 H8B 109.5 . . ?
H8C C8 H8B 109.5 . . ?
C7 C8 H8A 109.5 . . ?
H8C C8 H8A 109.5 . . ?
H8B C8 H8A 109.5 . . ?
C7 C9 H9C 109.5 . . ?
C7 C9 H9B 109.5 . . ?
H9C C9 H9B 109.5 . . ?
C7 C9 H9A 109.5 . . ?
H9C C9 H9A 109.5 . . ?
H9B C9 H9A 109.5 . . ?
C6 C10 C12 114.42(15) . . ?
C6 C10 C11 110.68(16) . . ?
C12 C10 C11 109.50(15) . . ?
C6 C10 H10 107.3 . . ?
C12 C10 H10 107.3 . . ?
C11 C10 H10 107.3 . . ?
C10 C11 H11C 109.5 . . ?
C10 C11 H11B 109.5 . . ?
H11C C11 H11B 109.5 . . ?
C10 C11 H11A 109.5 . . ?
H11C C11 H11A 109.5 . . ?
H11B C11 H11A 109.5 . . ?
C10 C12 H12C 109.5 . . ?
C10 C12 H12B 109.5 . . ?
H12C C12 H12B 109.5 . . ?
C10 C12 H12A 109.5 . . ?
H12C C12 H12A 109.5 . . ?
H12B C12 H12A 109.5 . . ?
Si1 C13 H13C 109.5 . . ?
Si1 C13 H13B 109.5 . . ?
H13C C13 H13B 109.5 . . ?
Si1 C13 H13A 109.5 . . ?
H13C C13 H13A 109.5 . . ?
H13B C13 H13A 109.5 . . ?
Si1 C14 H14C 109.5 . . ?
Si1 C14 H14B 109.5 . . ?
H14C C14 H14B 109.5 . . ?
Si1 C14 H14A 109.5 . . ?
H14C C14 H14A 109.5 . . ?
H14B C14 H14A 109.5 . . ?
Si2 C15 H15C 109.5 . . ?
Si2 C15 H15B 109.5 . . ?
H15C C15 H15B 109.5 . . ?
Si2 C15 H15A 109.5 . . ?
H15C C15 H15A 109.5 . . ?
H15B C15 H15A 109.5 . . ?
Si2 C16 H16C 109.5 . . ?
Si2 C16 H16B 109.5 . . ?
H16C C16 H16B 109.5 . . ?
Si2 C16 H16A 109.5 . . ?
H16C C16 H16A 109.5 . . ?
H16B C16 H16A 109.5 . . ?
C22 C17 C18 118.75(12) . . ?
C22 C17 N2 120.78(12) . . ?
C18 C17 N2 120.46(12) . . ?
C19 C18 C17 119.51(14) . . ?
C19 C18 C23 119.06(14) . . ?
C17 C18 C23 121.43(13) . . ?
C20 C19 C18 121.67(15) . . ?
C20 C19 H19 119.2 . . ?
C18 C19 H19 119.2 . . ?
C21 C20 C19 118.94(14) . . ?
C21 C20 H20 120.5 . . ?
C19 C20 H20 120.5 . . ?
C20 C21 C22 121.50(14) . . ?
C20 C21 H21 119.2 . . ?
C22 C21 H21 119.2 . . ?
C21 C22 C17 119.62(13) . . ?
C21 C22 C26 118.64(13) . . ?
C17 C22 C26 121.74(12) . . ?
C18 C23 C25 111.61(14) . . ?
C18 C23 C24 111.94(14) . . ?
C25 C23 C24 110.61(13) . . ?
C18 C23 H23 107.5 . . ?
C25 C23 H23 107.5 . . ?
C24 C23 H23 107.5 . . ?
C23 C24 H24C 109.5 . . ?
C23 C24 H24B 109.5 . . ?
H24C C24 H24B 109.5 . . ?
C23 C24 H24A 109.5 . . ?
H24C C24 H24A 109.5 . . ?
H24B C24 H24A 109.5 . . ?
C23 C25 H25C 109.5 . . ?
C23 C25 H25B 109.5 . . ?
H25C C25 H25B 109.5 . . ?
C23 C25 H25A 109.5 . . ?
H25C C25 H25A 109.5 . . ?
H25B C25 H25A 109.5 . . ?
C22 C26 C28 111.04(12) . . ?
C22 C26 C27 111.04(12) . . ?
C28 C26 C27 110.87(12) . . ?
C22 C26 H26 107.9 . . ?
C28 C26 H26 107.9 . . ?
C27 C26 H26 107.9 . . ?
C26 C27 H27C 109.5 . . ?
C26 C27 H27B 109.5 . . ?
H27C C27 H27B 109.5 . . ?
C26 C27 H27A 109.5 . . ?
H27C C27 H27A 109.5 . . ?
H27B C27 H27A 109.5 . . ?
C26 C28 H28C 109.5 . . ?
C26 C28 H28B 109.5 . . ?
H28C C28 H28B 109.5 . . ?
C26 C28 H28A 109.5 . . ?
H28C C28 H28A 109.5 . . ?
H28B C28 H28A 109.5 . . ?
C30 C29 Al 65.89(7) . . ?
C30 C29 K 75.76(7) . . ?
Al C29 K 141.65(7) . . ?
C30 C29 H29B 113.6(12) . . ?
Al C29 H29B 115.8(13) . . ?
K C29 H29B 78.9(12) . . ?
C30 C29 H29A 116.3(13) . . ?
Al C29 H29A 124.2(14) . . ?
K C29 H29A 72.9(13) . . ?
H29B C29 H29A 112.7(18) . . ?
C29 C30 Al 65.62(7) . . ?
C29 C30 K 73.79(7) . . ?
Al C30 K 139.40(7) . . ?
C29 C30 H30B 117.8(12) . . ?
Al C30 H30B 129.8(13) . . ?
K C30 H30B 69.9(12) . . ?
C29 C30 H30A 112.0(12) . . ?
Al C30 H30A 113.3(12) . . ?
K C30 H30A 81.6(12) . . ?
H30B C30 H30A 110.4(17) . . ?
O2 C31 C32 108.50(14) . . ?
O2 C31 H31B 110 . . ?
C32 C31 H31B 110 . . ?
O2 C31 H31A 110 . . ?
C32 C31 H31A 110 . . ?
H31B C31 H31A 108.4 . . ?
O3 C32 C31 108.07(14) . . ?
O3 C32 H32B 110.1 . . ?
C31 C32 H32B 110.1 . . ?
O3 C32 H32A 110.1 . . ?
C31 C32 H32A 110.1 . . ?
H32B C32 H32A 108.4 . . ?
O3 C33 C34 107.95(14) . . ?
O3 C33 H33B 110.1 . . ?
C34 C33 H33B 110.1 . . ?
O3 C33 H33A 110.1 . . ?
C34 C33 H33A 110.1 . . ?
H33B C33 H33A 108.4 . . ?
O4 C34 C33 108.99(14) . . ?
O4 C34 H34B 109.9 . . ?
C33 C34 H34B 109.9 . . ?
O4 C34 H34A 109.9 . . ?
C33 C34 H34A 109.9 . . ?
H34B C34 H34A 108.3 . . ?
O4 C35 C36 108.59(14) . . ?
O4 C35 H35B 110 . . ?
C36 C35 H35B 110 . . ?
O4 C35 H35A 110 . . ?
C36 C35 H35A 110 . . ?
H35B C35 H35A 108.4 . . ?
O5 C36 C35 109.00(14) . . ?
O5 C36 H36B 109.9 . . ?
C35 C36 H36B 109.9 . . ?
O5 C36 H36A 109.9 . . ?
C35 C36 H36A 109.9 . . ?
H36B C36 H36A 108.3 . . ?
O5 C37 C38 108.58(15) . . ?
O5 C37 H37B 110 . . ?
C38 C37 H37B 110 . . ?
O5 C37 H37A 110 . . ?
C38 C37 H37A 110 . . ?
H37B C37 H37A 108.4 . . ?
O6 C38 C37 108.89(16) . . ?
O6 C38 H38B 109.9 . . ?
C37 C38 H38B 109.9 . . ?
O6 C38 H38A 109.9 . . ?
C37 C38 H38A 109.9 . . ?
H38B C38 H38A 108.3 . . ?
O6 C39 C40 108.86(15) . . ?
O6 C39 H39B 109.9 . . ?
C40 C39 H39B 109.9 . . ?
O6 C39 H39A 109.9 . . ?
C40 C39 H39A 109.9 . . ?
H39B C39 H39A 108.3 . . ?
O7 C40 C39 108.94(16) . . ?
O7 C40 H40B 109.9 . . ?
C39 C40 H40B 109.9 . . ?
O7 C40 H40A 109.9 . . ?
C39 C40 H40A 109.9 . . ?
H40B C40 H40A 108.3 . . ?
O7 C41 C42 108.52(16) . . ?
O7 C41 H41B 110 . . ?
C42 C41 H41B 110 . . ?
O7 C41 H41A 110 . . ?
C42 C41 H41A 110 . . ?
H41B C41 H41A 108.4 . . ?
O2 C42 C41 108.99(15) . . ?
O2 C42 H42B 109.9 . . ?
C41 C42 H42B 109.9 . . ?
O2 C42 H42A 109.9 . . ?
C41 C42 H42A 109.9 . . ?
H42B C42 H42A 108.3 . . ?
 
_iucr_refine_instructions_details
;
TITL S21ME2 in P2(1)/n
CELL 1.5418 9.8229 22.5801 21.6469 90.000 93.720 90.000
ZERR 4.00   0.000184   0.000381   0.000395   0.0000   0.0017   0.0000
LATT 1
SYMM -x+1/2, y+1/2,-z+1/2
SFAC C H N O Al Si K
UNIT 168.00 296.00 8.00 28.00 4.00 8.00 4.00
BOND $H
ACTA
L.S. 4
FMAP 2
PLAN 5
TEMP -100
WGHT    0.049000    1.676800
FVAR       2.72766
K     7    0.180018    0.129033    0.338165    11.00000    0.03469    0.02439 =
         0.02472    0.00190   -0.00034    0.00032
SI1   6   -0.021740    0.454184    0.348074    11.00000    0.02852    0.01926 =
         0.01948    0.00035    0.00308    0.00194
SI2   6    0.082643    0.443270    0.220391    11.00000    0.03064    0.01718 =
         0.01833   -0.00011    0.00210   -0.00276
AL    5    0.083616    0.330980    0.304676    11.00000    0.02491    0.01722 =
         0.01809   -0.00003   -0.00024    0.00021
O1    4    0.017815    0.476970    0.279156    11.00000    0.04567    0.01820 =
         0.02137    0.00083    0.00505    0.00272
O2    4   -0.091637    0.084137    0.337511    11.00000    0.04230    0.03345 =
         0.04822   -0.00347    0.00061   -0.00848
O3    4    0.038458    0.095191    0.226019    11.00000    0.05714    0.03232 =
         0.02835    0.00230   -0.00852    0.00555
O4    4    0.307195    0.137311    0.228846    11.00000    0.05999    0.03064 =
         0.03573    0.00183    0.01931    0.00601
O5    4    0.474348    0.131472    0.339216    11.00000    0.03948    0.02807 =
         0.05896   -0.00363    0.00430   -0.00416
O6    4    0.342298    0.124710    0.449574    11.00000    0.05060    0.04304 =
         0.03580   -0.00432   -0.01312    0.00720
O7    4    0.082454    0.073637    0.446603    11.00000    0.06269    0.04044 =
         0.02808   -0.00319    0.01020   -0.00479
N1    3    0.063262    0.389005    0.363805    11.00000    0.02716    0.01961 =
         0.01820   -0.00083   -0.00030    0.00113
N2    3    0.058877    0.368524    0.228245    11.00000    0.02556    0.01811 =
         0.01777   -0.00076    0.00005   -0.00169
C1    1    0.121098    0.379511    0.425468    11.00000    0.03591    0.02050 =
         0.02150   -0.00346   -0.00321    0.00662
C2    1    0.045951    0.350530    0.469773    11.00000    0.05057    0.02277 =
         0.02185    0.00000    0.00077    0.00478
C3    1    0.104260    0.343789    0.530031    11.00000    0.07085    0.03136 =
         0.02154    0.00227    0.00132    0.01364
AFIX  43
H3    2    0.053879    0.324335    0.560071    11.00000   -1.20000
AFIX   0
C4    1    0.233194    0.364739    0.546818    11.00000    0.06900    0.04499 =
         0.02327   -0.00383   -0.01398    0.02261
AFIX  43
H4    2    0.270337    0.360368    0.588190    11.00000   -1.20000
AFIX   0
C5    1    0.308186    0.392169    0.503061    11.00000    0.04606    0.04855 =
         0.03635   -0.01027   -0.01579    0.01458
AFIX  43
H5    2    0.397426    0.406139    0.514671    11.00000   -1.20000
AFIX   0
C6    1    0.255223    0.399693    0.442232    11.00000    0.03574    0.03421 =
         0.02945   -0.00610   -0.00626    0.00795
C7    1   -0.095598    0.326379    0.454178    11.00000    0.05971    0.03893 =
         0.02301    0.00328    0.00781   -0.01479
AFIX  13
H7    2   -0.119442    0.334165    0.409299    11.00000   -1.20000
AFIX   0
C8    1   -0.098778    0.259155    0.464353    11.00000    0.11248    0.04266 =
         0.04166    0.00202    0.02180   -0.02930
AFIX 137
H8C   2   -0.078274    0.250436    0.508323    11.00000   -1.50000
H8B   2   -0.030519    0.240199    0.439844    11.00000   -1.50000
H8A   2   -0.189572    0.243895    0.451390    11.00000   -1.50000
AFIX   0
C9    1   -0.201752    0.357350    0.491464    11.00000    0.05505    0.07277 =
         0.03401    0.00314    0.00897   -0.00954
AFIX 137
H9C   2   -0.198390    0.400128    0.484074    11.00000   -1.50000
H9B   2   -0.182072    0.349397    0.535647    11.00000   -1.50000
H9A   2   -0.292845    0.342379    0.478573    11.00000   -1.50000
AFIX   0
C10   1    0.343155    0.427433    0.394764    11.00000    0.02767    0.05043 =
         0.03950   -0.00940   -0.00472   -0.00251
AFIX  13
H10   2    0.280461    0.441605    0.359607    11.00000   -1.20000
AFIX   0
C11   1    0.437983    0.381105    0.368717    11.00000    0.03380    0.06177 =
         0.06302   -0.02240    0.00433   -0.00684
AFIX 137
H11C  2    0.383387    0.348737    0.349834    11.00000   -1.50000
H11B  2    0.499354    0.365412    0.402294    11.00000   -1.50000
H11A  2    0.491854    0.399536    0.337366    11.00000   -1.50000
AFIX   0
C12   1    0.427264    0.480790    0.418677    11.00000    0.04034    0.05164 =
         0.05794   -0.01033   -0.00724   -0.00389
AFIX 137
H12C  2    0.498368    0.467486    0.449412    11.00000   -1.50000
H12B  2    0.367495    0.509209    0.437853    11.00000   -1.50000
H12A  2    0.469736    0.499809    0.384066    11.00000   -1.50000
AFIX   0
C13   1   -0.211753    0.448436    0.344814    11.00000    0.02960    0.04377 =
         0.03937    0.00253    0.00242    0.00841
AFIX 137
H13C  2   -0.241451    0.415480    0.317730    11.00000   -1.50000
H13B  2   -0.252016    0.485407    0.328468    11.00000   -1.50000
H13A  2   -0.241491    0.441404    0.386535    11.00000   -1.50000
AFIX   0
C14   1    0.026854    0.512051    0.406471    11.00000    0.04897    0.02491 =
         0.02489   -0.00524    0.00619    0.00128
AFIX 137
H14C  2   -0.016388    0.549663    0.393936    11.00000   -1.50000
H14B  2    0.126208    0.516889    0.409417    11.00000   -1.50000
H14A  2   -0.003638    0.500110    0.446851    11.00000   -1.50000
AFIX   0
C15   1   -0.005686    0.472067    0.147632    11.00000    0.04850    0.02379 =
         0.02328    0.00347   -0.00008    0.00073
AFIX 137
H15C  2   -0.000241    0.515400    0.147206    11.00000   -1.50000
H15B  2   -0.101611    0.459858    0.145585    11.00000   -1.50000
H15A  2    0.038385    0.456073    0.111876    11.00000   -1.50000
AFIX   0
C16   1    0.265542    0.467153    0.220951    11.00000    0.03995    0.03188 =
         0.03379   -0.00588    0.00647   -0.01442
AFIX 137
H16C  2    0.319537    0.445183    0.252980    11.00000   -1.50000
H16B  2    0.272038    0.509673    0.229726    11.00000   -1.50000
H16A  2    0.300642    0.459084    0.180437    11.00000   -1.50000
AFIX   0
C17   1    0.011888    0.333079    0.176510    11.00000    0.02927    0.01692 =
         0.01869    0.00178   -0.00196   -0.00200
C18   1   -0.127374    0.317120    0.167846    11.00000    0.03059    0.02396 =
         0.02591    0.00232   -0.00101   -0.00480
C19   1   -0.170959    0.282381    0.117142    11.00000    0.03570    0.03333 =
         0.03351   -0.00032   -0.00696   -0.01230
AFIX  43
H19   2   -0.264585    0.271870    0.111494    11.00000   -1.20000
AFIX   0
C20   1   -0.081364    0.262824    0.074840    11.00000    0.05108    0.03093 =
         0.02565   -0.00603   -0.00567   -0.01111
AFIX  43
H20   2   -0.113089    0.239630    0.040227    11.00000   -1.20000
AFIX   0
C21   1    0.054812    0.277534    0.083709    11.00000    0.04577    0.02596 =
         0.02196   -0.00393    0.00256   -0.00242
AFIX  43
H21   2    0.116955    0.263750    0.055085    11.00000   -1.20000
AFIX   0
C22   1    0.103491    0.312296    0.133909    11.00000    0.03259    0.01897 =
         0.02112    0.00038    0.00055   -0.00117
C23   1   -0.230911    0.336889    0.212824    11.00000    0.02610    0.03753 =
         0.03499    0.00052    0.00112   -0.00625
AFIX  13
H23   2   -0.180852    0.360495    0.246140    11.00000   -1.20000
AFIX   0
C24   1   -0.297046    0.284230    0.243854    11.00000    0.03068    0.05109 =
         0.04254    0.01337    0.00252   -0.00590
AFIX 137
H24C  2   -0.226447    0.260910    0.266809    11.00000   -1.50000
H24B  2   -0.344193    0.259319    0.212158    11.00000   -1.50000
H24A  2   -0.362833    0.298750    0.272457    11.00000   -1.50000
AFIX   0
C25   1   -0.339843    0.377159    0.181466    11.00000    0.03516    0.03992 =
         0.05539    0.00872    0.00434    0.00071
AFIX 137
H25C  2   -0.387210    0.356007    0.146864    11.00000   -1.50000
H25B  2   -0.296485    0.412794    0.165937    11.00000   -1.50000
H25A  2   -0.405646    0.388484    0.211499    11.00000   -1.50000
AFIX   0
C26   1    0.254628    0.326294    0.141062    11.00000    0.03159    0.02461 =
         0.02339   -0.00052    0.00334    0.00170
AFIX  13
H26   2    0.271653    0.350231    0.179657    11.00000   -1.20000
AFIX   0
C27   1    0.339720    0.269402    0.148216    11.00000    0.03914    0.03176 =
         0.03402    0.00293    0.00426    0.00701
AFIX 137
H27C  2    0.322706    0.244591    0.111378    11.00000   -1.50000
H27B  2    0.313984    0.247672    0.184875    11.00000   -1.50000
H27A  2    0.436798    0.279620    0.152964    11.00000   -1.50000
AFIX   0
C28   1    0.298713    0.363427    0.086507    11.00000    0.03392    0.03229 =
         0.03100    0.00401    0.00674    0.00008
AFIX 137
H28C  2    0.243054    0.399424    0.082759    11.00000   -1.50000
H28B  2    0.286216    0.340303    0.048248    11.00000   -1.50000
H28A  2    0.395043    0.374285    0.093648    11.00000   -1.50000
AFIX   0
C29   1    0.196178    0.262155    0.325145    11.00000    0.03145    0.02327 =
         0.02871    0.00037   -0.00004    0.00427
H29B  2    0.223643    0.257199    0.368182    11.00000    0.04134
H29A  2    0.261370    0.245183    0.297946    11.00000    0.04829
C30   1    0.039221    0.247132    0.308607    11.00000    0.03182    0.02041 =
         0.02678    0.00030    0.00149   -0.00132
H30B  2   -0.009812    0.225403    0.339278    11.00000    0.04260
H30A  2    0.024488    0.228257    0.267042    11.00000    0.03930
C31   1   -0.146479    0.060552    0.280198    11.00000    0.04305    0.03636 =
         0.05987   -0.00396   -0.01701   -0.00553
AFIX  23
H31B  2   -0.247211    0.058727    0.279950    11.00000   -1.20000
H31A  2   -0.111565    0.019930    0.274432    11.00000   -1.20000
AFIX   0
C32   1   -0.104799    0.099825    0.229006    11.00000    0.05327    0.03399 =
         0.05277   -0.00030   -0.02482    0.00150
AFIX  23
H32B  2   -0.151363    0.087386    0.189181    11.00000   -1.20000
H32A  2   -0.130473    0.141352    0.237195    11.00000   -1.20000
AFIX   0
C33   1    0.089299    0.126716    0.175613    11.00000    0.08873    0.03310 =
         0.02305    0.00190   -0.00386    0.00943
AFIX  23
H33B  2    0.074801    0.169765    0.180843    11.00000   -1.20000
H33A  2    0.040927    0.114105    0.136257    11.00000   -1.20000
AFIX   0
C34   1    0.238170    0.113675    0.174392    11.00000    0.09653    0.03245 =
         0.02738    0.00070    0.01855    0.00571
AFIX  23
H34B  2    0.252783    0.070345    0.172602    11.00000   -1.20000
H34A  2    0.274702    0.131728    0.137214    11.00000   -1.20000
AFIX   0
C35   1    0.451170    0.130649    0.229395    11.00000    0.06537    0.02948 =
         0.06134    0.00984    0.03642    0.01165
AFIX  23
H35B  2    0.485374    0.148238    0.191477    11.00000   -1.20000
H35A  2    0.475521    0.088100    0.230498    11.00000   -1.20000
AFIX   0
C36   1    0.514279    0.161158    0.285279    11.00000    0.04332    0.02649 =
         0.08743    0.00692    0.02652    0.00210
AFIX  23
H36B  2    0.614896    0.160614    0.284314    11.00000   -1.20000
H36A  2    0.483923    0.202953    0.285814    11.00000   -1.20000
AFIX   0
C37   1    0.526975    0.159473    0.394743    11.00000    0.03958    0.04187 =
         0.08572   -0.02402   -0.00830   -0.00435
AFIX  23
H37B  2    0.489853    0.200106    0.397194    11.00000   -1.20000
H37A  2    0.627631    0.162110    0.395153    11.00000   -1.20000
AFIX   0
C38   1    0.486723    0.123883    0.448375    11.00000    0.05108    0.05211 =
         0.05610   -0.02265   -0.02417    0.01167
AFIX  23
H38B  2    0.519105    0.082606    0.444553    11.00000   -1.20000
H38A  2    0.528690    0.140710    0.487325    11.00000   -1.20000
AFIX   0
C39   1    0.295631    0.092924    0.500694    11.00000    0.08708    0.04388 =
         0.02768   -0.00074   -0.01467    0.01118
AFIX  23
H39B  2    0.340183    0.108360    0.539760    11.00000   -1.20000
H39A  2    0.319143    0.050477    0.497170    11.00000   -1.20000
AFIX   0
C40   1    0.145006    0.099948    0.501202    11.00000    0.08340    0.04336 =
         0.02380   -0.00124    0.00451    0.00097
AFIX  23
H40B  2    0.111630    0.080502    0.538320    11.00000   -1.20000
H40A  2    0.121217    0.142510    0.502623    11.00000   -1.20000
AFIX   0
C41   1   -0.061634    0.075154    0.446726    11.00000    0.06378    0.04973 =
         0.04782   -0.00532    0.02577   -0.01315
AFIX  23
H41B  2   -0.093386    0.116627    0.449454    11.00000   -1.20000
H41A  2   -0.091993    0.053162    0.482931    11.00000   -1.20000
AFIX   0
C42   1   -0.120199    0.047376    0.388132    11.00000    0.05338    0.04475 =
         0.05709   -0.00320    0.01688   -0.01873
AFIX  23
H42B  2   -0.079545    0.007714    0.382918    11.00000   -1.20000
H42A  2   -0.220055    0.042604    0.389909    11.00000   -1.20000
AFIX   0
HKLF 4
REM  S21ME2 in P2(1)/n
REM R1 =  0.0353 for    8924 Fo > 4sig(Fo)  and  0.0385 for all    9637 data
REM    524 parameters refined using      0 restraints
END
;
 
#===END

data_Compound_4-THF
 
_audit_creation_date                    2021-01-19T11:46:04-00:00
_audit_creation_method                  'WinGX routine CIF_UPDATE'
_audit_conform_dict_name                cif_core.dic
_audit_conform_dict_version             2.4.3
_audit_conform_dict_location            ftp://ftp.iucr.org/pub/cif_core.dic
 
#----------------------------------------------------------------------------#
#                   CHEMICAL INFORMATION                                     #
#----------------------------------------------------------------------------#
 
_chemical_formula_moiety                'C47 H82 Al K N2 O9 Si2, C4 H8 O'
_chemical_formula_sum                   'C51 H90 Al K N2 O10 Si2'
_chemical_formula_weight                1013.5
 
#----------------------------------------------------------------------------#
#                   UNIT CELL INFORMATION                                    #
#----------------------------------------------------------------------------#
 
_symmetry_cell_setting                  monoclinic
_symmetry_space_group_name_H-M          'P 1 21/c 1'
_symmetry_space_group_name_Hall         '-P 2ybc'
_symmetry_Int_Tables_number             14
loop_
    _symmetry_equiv_pos_as_xyz
'x, y, z'
'-x, y+1/2, -z+1/2'
'-x, -y, -z'
'x, -y-1/2, z-1/2'
 
_cell_length_a                          12.59785(10)
_cell_length_b                          19.01311(13)
_cell_length_c                          24.67210(19)
_cell_angle_alpha                       90
_cell_angle_beta                        101.2950(7)
_cell_angle_gamma                       90
_cell_volume                            5795.11(7)
_cell_formula_units_Z                   4
_cell_measurement_temperature           120.00(10)
_cell_measurement_reflns_used           34137
_cell_measurement_theta_min             4.265
_cell_measurement_theta_max             73.462
_cell_measurement_wavelength            1.54184
 
#----------------------------------------------------------------------------#
#                   CRYSTAL INFORMATION                                      #
#----------------------------------------------------------------------------#
 
_exptl_crystal_description              plate
_exptl_crystal_colour                   'intense yellow'
_exptl_crystal_size_max                 0.271
_exptl_crystal_size_mid                 0.219
_exptl_crystal_size_min                 0.12
_exptl_crystal_density_diffrn           1.162
_exptl_crystal_density_method           'not measured'
_exptl_crystal_F_000                    2200
loop_
    _exptl_crystal_face_index_h
    _exptl_crystal_face_index_k
    _exptl_crystal_face_index_l
    _exptl_crystal_face_perp_dist
-8 -3 1 0.0714
8 -3 -2 0.0456
0 10 -8 0.1303
2 12 2 0.1292
2 6 12 0.0956
1 -8 11 0.1216
-2 -3 -14 0.1131
-2 -12 -1 0.0879
1 -12 0 0.0776
7 -3 5 0.0608
6 5 5 0.0526
0 -2 -1 0.0747
7 0 -12 0.101
-7 0 12 0.1258
-5 6 12 0.1326
-1 -4 -15 0.108
-6 8 0 0.1444
8 -2 2 0.042
8 1 2 0.0409
-8 -1 -2 0.0805
-8 2 7 0.1026
8 1 -6 0.0682
8 4 -5 0.0782
3 11 1 0.1144
2 1 -16 0.1179
3 9 -10 0.1223
-7 -3 -4 0.074
1 -12 -4 0.0709
-8 3 5 0.0972
-6 8 6 0.1284
-1 -4 15 0.1349
0 2 16 0.122
 
 
#----------------------------------------------------------------------------#
#                   ABSORPTION CORRECTION                                    #
#----------------------------------------------------------------------------#
 
_exptl_absorpt_coefficient_mu           1.766
_exptl_absorpt_correction_type          gaussian
_exptl_absorpt_process_details
;
        CrysAlisPro 1.171.40.53 (Rigaku Oxford Diffraction, 2019)
Numerical absorption correction based on gaussian integration over
                        a multifaceted crystal model
        Empirical absorption correction using spherical harmonics,
 implemented in SCALE3 ABSPACK scaling algorithm.
;
_exptl_absorpt_correction_T_min         0.643
_exptl_absorpt_correction_T_max         1
 
#----------------------------------------------------------------------------#
#                   DATA COLLECTION                                          #
#----------------------------------------------------------------------------#
 
_diffrn_source                          'micro-focus sealed X-ray tube'
_diffrn_ambient_temperature             120.00(10)
_diffrn_radiation_wavelength            1.54184
_diffrn_radiation_type                  'Cu K\a'
_diffrn_radiation_monochromator         mirror
_diffrn_radiation_probe                 x-ray
_diffrn_detector                        'CCD plate'
_diffrn_detector_area_resol_mean        8.0856
_diffrn_orient_matrix_type
                                'CrysAlisPro convention (1999,Acta A55,543-557)'
_diffrn_orient_matrix_ub_11             0.0988995
_diffrn_orient_matrix_ub_12             -0.0219075
_diffrn_orient_matrix_ub_13             0.0439727
_diffrn_orient_matrix_ub_21             0.0700315
_diffrn_orient_matrix_ub_22             -0.0017387
_diffrn_orient_matrix_ub_23             -0.044648
_diffrn_orient_matrix_ub_31             0.0292647
_diffrn_orient_matrix_ub_32             0.0779939
_diffrn_orient_matrix_ub_33             0.011367
_diffrn_measurement_device              'four-circle diffractometer'
_diffrn_measurement_device_type
                                       'SuperNova, Dual, Cu at home/near, EosS2'
_diffrn_measurement_method              '\w scans'
_diffrn_reflns_av_R_equivalents         0.0342
_diffrn_reflns_av_unetI/netI            0.0461
_diffrn_reflns_number                   76976
_diffrn_reflns_limit_h_min              -15
_diffrn_reflns_limit_h_max              15
_diffrn_reflns_limit_k_min              -17
_diffrn_reflns_limit_k_max              23
_diffrn_reflns_limit_l_min              -30
_diffrn_reflns_limit_l_max              30
_diffrn_reflns_theta_min                3.5778
_diffrn_reflns_theta_max                73.4488
_diffrn_reflns_theta_full               74.0807
_diffrn_measured_fraction_theta_full
                                        0.9866
_diffrn_measured_fraction_theta_max
                                        0.9966
_diffrn_reflns_Laue_measured_fraction_full
                                        1
_diffrn_reflns_Laue_measured_fraction_max
                                        0.997
_diffrn_reflns_point_group_measured_fraction_full
                                        1
_diffrn_reflns_point_group_measured_fraction_max
                                        0.997
_reflns_number_total                    11648
_reflns_number_gt                       10950
_reflns_threshold_expression            'I > 2\s(I)'
 
#----------------------------------------------------------------------------#
#                   COMPUTER PROGRAMS USED                                   #
#----------------------------------------------------------------------------#
 
_computing_data_collection
                                     'CrysAlisPro 1.171.40.53 (Rigaku OD, 2019)'
_computing_cell_refinement
                                     'CrysAlisPro 1.171.40.53 (Rigaku OD, 2019)'
_computing_data_reduction
                                     'CrysAlisPro 1.171.40.53 (Rigaku OD, 2019)'
_computing_structure_refinement         'SHELXL-2014/6 (Sheldrick, 2014)'
_computing_molecular_graphics           'Ortep for Windows (Farrugia, 2012)'
_computing_publication_material
                                   'WinGX publication routines (Farrugia, 2012)'
 
#----------------------------------------------------------------------------#
#                   STRUCTURE SOLUTION
#----------------------------------------------------------------------------#
 
_atom_sites_solution_hydrogens          geom
 
#----------------------------------------------------------------------------#
#                   REFINEMENT INFORMATION                                   #
#----------------------------------------------------------------------------#
 
_refine_ls_structure_factor_coef        Fsqd
_refine_ls_matrix_type                  full
_refine_ls_weighting_scheme             calc
_refine_ls_weighting_details
              'w=1/[\s^2^(Fo^2^)+(0.0836P)^2^+7.2914P] where P=(Fo^2^+2Fc^2^)/3'
_refine_ls_hydrogen_treatment           constr
_refine_ls_extinction_method            none
_refine_ls_number_reflns                11648
_refine_ls_number_parameters            625
_refine_ls_number_restraints            0
_refine_ls_number_constraints           0
_refine_ls_R_factor_all                 0.0683
_refine_ls_R_factor_gt                  0.0656
_refine_ls_wR_factor_ref                0.1798
_refine_ls_wR_factor_gt                 0.1776
_refine_ls_goodness_of_fit_ref          1.071
_refine_ls_restrained_S_all             1.071
_refine_ls_shift/su_max                 0.001
_refine_ls_shift/su_mean                0
_refine_diff_density_max                1.04
_refine_diff_density_min                -0.766
_refine_diff_density_rms                0.065
 
#----------------------------------------------------------------------------#
#                   ATOMIC TYPES, COORDINATES AND THERMAL PARAMETERS         #
#----------------------------------------------------------------------------#
 
loop_
    _atom_type_symbol
    _atom_type_description
    _atom_type_scat_dispersion_real
    _atom_type_scat_dispersion_imag
    _atom_type_scat_source
C C 0.0181 0.0091 'International Tables Vol C Tables 4.2.6.8 and 6.1.1.4'
H H 0 0 'International Tables Vol C Tables 4.2.6.8 and 6.1.1.4'
N N 0.0311 0.018 'International Tables Vol C Tables 4.2.6.8 and 6.1.1.4'
O O 0.0492 0.0322 'International Tables Vol C Tables 4.2.6.8 and 6.1.1.4'
Al Al 0.213 0.2455 'International Tables Vol C Tables 4.2.6.8 and 6.1.1.4'
Si Si 0.2541 0.3302 'International Tables Vol C Tables 4.2.6.8 and 6.1.1.4'
K K 0.3868 1.0657 'International Tables Vol C Tables 4.2.6.8 and 6.1.1.4'
 
loop_
    _atom_site_label
    _atom_site_type_symbol
    _atom_site_fract_x
    _atom_site_fract_y
    _atom_site_fract_z
    _atom_site_U_iso_or_equiv
    _atom_site_adp_type
    _atom_site_occupancy
    _atom_site_calc_flag
    _atom_site_disorder_assembly
    _atom_site_disorder_group
K K 0.31741(5) 0.66625(3) 0.05088(2) 0.03579(15) Uani 1 d . .
Si1 Si 0.72764(5) 0.63138(3) 0.35152(3) 0.02885(16) Uani 1 d . .
Si2 Si 0.89019(5) 0.67586(4) 0.28301(3) 0.02922(16) Uani 1 d . .
Al Al 0.65836(6) 0.62090(4) 0.22604(3) 0.03462(19) Uani 1 d . .
O1 O 0.84422(14) 0.65931(10) 0.33932(7) 0.0335(4) Uani 1 d . .
O2 O 0.4937(3) 0.69452(19) 0.13085(13) 0.0869(10) Uani 1 d . .
O4 O 0.2042(2) 0.73871(13) 0.12115(9) 0.0554(6) Uani 1 d . .
O5 O 0.22607(16) 0.58982(12) 0.12651(8) 0.0438(5) Uani 1 d . .
O6 O 0.27110(15) 0.52213(10) 0.03464(8) 0.0365(4) Uani 1 d . .
O7 O 0.41220(14) 0.59364(11) -0.02647(7) 0.0369(4) Uani 1 d . .
O8 O 0.4079(2) 0.74094(14) -0.02290(13) 0.0720(8) Uani 1 d . .
O9 O 0.14325(19) 0.66255(14) -0.03848(11) 0.0582(6) Uani 1 d . .
N1 N 0.62978(16) 0.64771(11) 0.29446(8) 0.0288(4) Uani 1 d . .
N2 N 0.80722(16) 0.63328(11) 0.22973(9) 0.0298(4) Uani 1 d . .
C1 C 0.52999(19) 0.68145(13) 0.29827(10) 0.0281(5) Uani 1 d . .
C2 C 0.5170(2) 0.75462(13) 0.28929(10) 0.0336(5) Uani 1 d . .
C3 C 0.4196(2) 0.78673(14) 0.29417(11) 0.0382(6) Uani 1 d . .
H3 H 0.4111 0.8359 0.2877 0.046 Uiso 1 calc . .
C4 C 0.3357(2) 0.74899(15) 0.30806(11) 0.0388(6) Uani 1 d . .
H4 H 0.2709 0.772 0.3122 0.047 Uiso 1 calc . .
C5 C 0.3468(2) 0.67723(15) 0.31591(11) 0.0359(6) Uani 1 d . .
H5 H 0.2889 0.6511 0.3254 0.043 Uiso 1 calc . .
C6 C 0.4417(2) 0.64234(13) 0.31010(10) 0.0305(5) Uani 1 d . .
C7 C 0.6071(3) 0.79891(15) 0.27437(13) 0.0452(7) Uani 1 d . .
H7 H 0.6704 0.7672 0.2743 0.054 Uiso 1 calc . .
C8 C 0.5756(4) 0.8308(2) 0.21678(16) 0.0743(13) Uani 1 d . .
H8C H 0.5168 0.8647 0.2162 0.111 Uiso 1 calc . .
H8B H 0.5515 0.7934 0.1898 0.111 Uiso 1 calc . .
H8A H 0.6383 0.8548 0.2073 0.111 Uiso 1 calc . .
C9 C 0.6434(3) 0.85643(16) 0.31700(14) 0.0495(7) Uani 1 d . .
H9C H 0.6651 0.8352 0.3537 0.074 Uiso 1 calc . .
H9B H 0.5834 0.8892 0.3172 0.074 Uiso 1 calc . .
H9A H 0.7049 0.8819 0.3075 0.074 Uiso 1 calc . .
C10 C 0.4449(2) 0.56265(14) 0.31524(12) 0.0372(6) Uani 1 d . .
H10 H 0.5127 0.5458 0.3041 0.045 Uiso 1 calc . .
C11 C 0.3488(3) 0.52912(18) 0.27636(18) 0.0606(9) Uani 1 d . .
H11C H 0.3476 0.5449 0.2384 0.091 Uiso 1 calc . .
H11B H 0.2814 0.5432 0.2875 0.091 Uiso 1 calc . .
H11A H 0.3557 0.4778 0.2782 0.091 Uiso 1 calc . .
C12 C 0.4477(3) 0.53850(18) 0.37472(15) 0.0548(8) Uani 1 d . .
H12C H 0.381 0.5532 0.3863 0.082 Uiso 1 calc . .
H12B H 0.5102 0.5597 0.3992 0.082 Uiso 1 calc . .
H12A H 0.4539 0.4871 0.3767 0.082 Uiso 1 calc . .
C13 C 0.7450(3) 0.53538(15) 0.36568(14) 0.0462(7) Uani 1 d . .
H13C H 0.8099 0.5276 0.3942 0.069 Uiso 1 calc . .
H13B H 0.7527 0.5109 0.3317 0.069 Uiso 1 calc . .
H13A H 0.6815 0.5172 0.3786 0.069 Uiso 1 calc . .
C14 C 0.7031(2) 0.67809(16) 0.41425(11) 0.0387(6) Uani 1 d . .
H14C H 0.6944 0.7285 0.4064 0.058 Uiso 1 calc . .
H14B H 0.7647 0.6706 0.4447 0.058 Uiso 1 calc . .
H14A H 0.6372 0.6597 0.4246 0.058 Uiso 1 calc . .
C15 C 1.0332(2) 0.64580(17) 0.29395(12) 0.0415(6) Uani 1 d . .
H15C H 1.0382 0.5975 0.3082 0.062 Uiso 1 calc . .
H15B H 1.0785 0.6768 0.3207 0.062 Uiso 1 calc . .
H15A H 1.0581 0.6472 0.2588 0.062 Uiso 1 calc . .
C16 C 0.8966(3) 0.77433(15) 0.27786(13) 0.0457(7) Uani 1 d . .
H16C H 0.9124 0.7947 0.3151 0.069 Uiso 1 calc . .
H16B H 0.8269 0.7922 0.2578 0.069 Uiso 1 calc . .
H16A H 0.9538 0.7875 0.258 0.069 Uiso 1 calc . .
C17 C 0.84419(19) 0.60599(14) 0.18238(10) 0.0317(5) Uani 1 d . .
C18 C 0.8838(2) 0.53631(14) 0.18228(11) 0.0359(6) Uani 1 d . .
C19 C 0.9066(2) 0.50920(17) 0.13309(13) 0.0445(7) Uani 1 d . .
H19 H 0.9318 0.4622 0.1326 0.053 Uiso 1 calc . .
C20 C 0.8934(2) 0.54870(19) 0.08532(12) 0.0481(8) Uani 1 d . .
H20 H 0.9078 0.5287 0.0522 0.058 Uiso 1 calc . .
C21 C 0.8595(2) 0.61697(19) 0.08616(12) 0.0454(7) Uani 1 d . .
H21 H 0.8525 0.6445 0.0535 0.054 Uiso 1 calc . .
C22 C 0.8350(2) 0.64736(16) 0.13380(11) 0.0363(6) Uani 1 d . .
C23 C 0.9051(3) 0.49002(15) 0.23365(13) 0.0437(7) Uani 1 d . .
H23 H 0.8915 0.5187 0.2656 0.052 Uiso 1 calc . .
C24 C 0.8305(3) 0.42562(18) 0.22802(18) 0.0622(9) Uani 1 d . .
H24C H 0.8399 0.398 0.1958 0.093 Uiso 1 calc . .
H24B H 0.7551 0.4411 0.2233 0.093 Uiso 1 calc . .
H24A H 0.849 0.3966 0.2614 0.093 Uiso 1 calc . .
C25 C 1.0238(3) 0.46499(17) 0.24685(16) 0.0536(8) Uani 1 d . .
H25C H 1.0721 0.5059 0.2504 0.08 Uiso 1 calc . .
H25B H 1.0379 0.4347 0.2169 0.08 Uiso 1 calc . .
H25A H 1.0369 0.4385 0.2816 0.08 Uiso 1 calc . .
C26 C 0.8051(2) 0.72469(18) 0.13268(12) 0.0452(7) Uani 1 d . .
H26 H 0.7741 0.7345 0.1662 0.054 Uiso 1 calc . .
C27 C 0.9075(3) 0.76974(19) 0.13670(16) 0.0571(8) Uani 1 d . .
H27C H 0.9386 0.7623 0.1037 0.086 Uiso 1 calc . .
H27B H 0.9604 0.7562 0.1697 0.086 Uiso 1 calc . .
H27A H 0.8888 0.8195 0.1392 0.086 Uiso 1 calc . .
C28 C 0.7202(3) 0.7463(2) 0.08194(15) 0.0661(10) Uani 1 d . .
H28C H 0.6573 0.7151 0.0784 0.099 Uiso 1 calc . .
H28B H 0.7515 0.7427 0.0487 0.099 Uiso 1 calc . .
H28A H 0.6976 0.795 0.0864 0.099 Uiso 1 calc . .
C29 C 0.5927(3) 0.53178(19) 0.18940(16) 0.0577(9) Uani 1 d . .
H29A H 0.6404 0.5072 0.1681 0.069 Uiso 1 calc . .
H29B H 0.5671 0.499 0.2152 0.069 Uiso 1 calc . .
C30 C 0.5043(3) 0.5718(3) 0.1543(2) 0.0895(17) Uani 1 d . .
H30A H 0.4352 0.5648 0.167 0.107 Uiso 1 calc . .
H30B H 0.4947 0.5566 0.1152 0.107 Uiso 1 calc . .
C31 C 0.5407(3) 0.6512(2) 0.16062(14) 0.0541(8) Uani 1 d . .
C32 C 0.2454(5) 0.8459(2) 0.0808(2) 0.0876(15) Uani 1 d . .
H32B H 0.1741 0.8407 0.0557 0.105 Uiso 1 calc A 1
H32A H 0.2601 0.8966 0.088 0.105 Uiso 1 calc A 1
C33 C 0.2482(5) 0.8077(3) 0.1321(2) 0.0953(17) Uani 1 d . .
H33B H 0.3239 0.8043 0.1526 0.114 Uiso 1 calc . .
H33A H 0.2059 0.8337 0.1555 0.114 Uiso 1 calc . .
C34 C 0.2114(3) 0.6991(2) 0.17043(13) 0.0570(9) Uani 1 d . .
H34B H 0.1734 0.7241 0.1962 0.068 Uiso 1 calc . .
H34A H 0.2882 0.6935 0.1886 0.068 Uiso 1 calc . .
C35 C 0.1614(3) 0.6288(2) 0.15714(13) 0.0501(8) Uani 1 d . .
H35B H 0.1568 0.6035 0.1917 0.06 Uiso 1 calc . .
H35A H 0.0872 0.6342 0.1352 0.06 Uiso 1 calc . .
C36 C 0.1820(3) 0.52246(18) 0.11024(14) 0.0488(7) Uani 1 d . .
H36B H 0.1114 0.5278 0.0847 0.059 Uiso 1 calc . .
H36A H 0.1702 0.496 0.1431 0.059 Uiso 1 calc . .
C37 C 0.2587(2) 0.48322(17) 0.08224(14) 0.0464(7) Uani 1 d . .
H37B H 0.3296 0.4779 0.1076 0.056 Uiso 1 calc . .
H37A H 0.2298 0.4358 0.0714 0.056 Uiso 1 calc . .
C38 C 0.3443(2) 0.48806(16) 0.00586(13) 0.0417(6) Uani 1 d . .
H38B H 0.3172 0.4404 -0.0058 0.05 Uiso 1 calc . .
H38A H 0.4162 0.4832 0.0304 0.05 Uiso 1 calc . .
C39 C 0.3536(2) 0.53098(18) -0.04351(12) 0.0447(7) Uani 1 d . .
H39B H 0.3915 0.5036 -0.0681 0.054 Uiso 1 calc . .
H39A H 0.2805 0.543 -0.0644 0.054 Uiso 1 calc . .
C40 C 0.4198(2) 0.63679(19) -0.07264(12) 0.0459(7) Uani 1 d . .
H40B H 0.3464 0.6465 -0.0943 0.055 Uiso 1 calc . .
H40A H 0.4614 0.612 -0.0969 0.055 Uiso 1 calc . .
C41 C 0.4744(3) 0.70405(19) -0.05345(13) 0.0485(7) Uani 1 d . .
H41B H 0.5461 0.6946 -0.0299 0.058 Uiso 1 calc . .
H41A H 0.4852 0.7325 -0.0855 0.058 Uiso 1 calc . .
C47 C 0.1230(3) 0.7211(2) -0.07451(17) 0.0650(10) Uani 1 d . .
H47B H 0.0998 0.7053 -0.1133 0.078 Uiso 1 calc B 1
H47A H 0.189 0.7502 -0.0718 0.078 Uiso 1 calc B 1
O10 O 0.9943(6) 0.5506(4) 0.5645(3) 0.183(2) Uiso 1 d . .
C48 C 0.8940(7) 0.5755(5) 0.5268(4) 0.139(3) Uiso 1 d . .
H48A H 0.9019 0.5703 0.4878 0.167 Uiso 1 calc C 1
H48B H 0.882 0.6259 0.5338 0.167 Uiso 1 calc C 1
O3 O 0.3294(8) 0.8138(5) 0.0576(4) 0.061(2) Uani 0.606(13) d D 1
C42 C 0.4408(3) 0.81052(19) -0.00889(18) 0.0635(10) Uani 0.606(13) d D 1
H42B H 0.46 0.8344 -0.0413 0.076 Uiso 0.606(13) calc D 1
H42A H 0.5055 0.8102 0.0212 0.076 Uiso 0.606(13) calc D 1
C43 C 0.3506(7) 0.8493(4) 0.0094(4) 0.077(3) Uani 0.606(13) d D 1
H43B H 0.3718 0.8987 0.0184 0.093 Uiso 0.606(13) calc D 1
H43A H 0.2851 0.8491 -0.0202 0.093 Uiso 0.606(13) calc D 1
O3A O 0.2961(12) 0.8149(8) 0.0390(5) 0.056(3) Uani 0.394(13) d D 2
C42A C 0.4408(3) 0.81052(19) -0.00889(18) 0.0635(10) Uani 0.394(13) d D 2
H42D H 0.4059 0.8428 -0.0386 0.076 Uiso 0.394(13) calc D 2
H42C H 0.5202 0.8144 -0.0056 0.076 Uiso 0.394(13) calc D 2
C43A C 0.4097(11) 0.8321(5) 0.0462(5) 0.062(4) Uani 0.394(13) d D 2
H43D H 0.4526 0.8055 0.0774 0.075 Uiso 0.394(13) calc D 2
H43C H 0.4216 0.883 0.0531 0.075 Uiso 0.394(13) calc D 2
C44 C 0.0444(3) 0.6448(2) -0.02164(19) 0.0668(10) Uani 0.31(2) d E 1
H44B H 0.0574 0.6212 0.0148 0.08 Uiso 0.31(2) calc E 1
H44A H -0.0024 0.6148 -0.0493 0.08 Uiso 0.31(2) calc E 1
C45 C -0.0039(18) 0.7193(11) -0.0189(9) 0.064(5) Uani 0.31(2) d E 1
H45B H -0.0839 0.7171 -0.0282 0.077 Uiso 0.31(2) calc E 1
H45A H 0.0178 0.7385 0.019 0.077 Uiso 0.31(2) calc E 1
C46 C 0.0347(4) 0.7622(2) -0.05640(17) 0.0715(11) Uani 0.31(2) d E 1
H46B H 0.0633 0.8068 -0.0386 0.086 Uiso 0.31(2) calc E 1
H46A H -0.0237 0.7732 -0.0884 0.086 Uiso 0.31(2) calc E 1
C44A C 0.0444(3) 0.6448(2) -0.02164(19) 0.0668(10) Uani 0.69(2) d E 2
H44D H 0.0561 0.643 0.0192 0.08 Uiso 0.69(2) calc E 2
H44C H 0.0193 0.598 -0.0363 0.08 Uiso 0.69(2) calc E 2
C45A C -0.0391(7) 0.6991(7) -0.0431(5) 0.083(4) Uani 0.69(2) d E 2
H45D H -0.0813 0.7125 -0.0148 0.099 Uiso 0.69(2) calc E 2
H45C H -0.0892 0.6826 -0.0767 0.099 Uiso 0.69(2) calc E 2
C46A C 0.0347(4) 0.7622(2) -0.05640(17) 0.0715(11) Uani 0.69(2) d E 2
H46D H -0.0042 0.7927 -0.0863 0.086 Uiso 0.69(2) calc E 2
H46C H 0.0625 0.791 -0.0232 0.086 Uiso 0.69(2) calc E 2
C49 C 0.7978(9) 0.5323(6) 0.5370(5) 0.180(4) Uiso 0.580(17) d F 1
H49A H 0.7651 0.555 0.5658 0.216 Uiso 0.580(17) calc F 1
H49B H 0.7421 0.5296 0.5026 0.216 Uiso 0.580(17) calc F 1
C50 C 0.8358(14) 0.4600(10) 0.5551(8) 0.165(8) Uiso 0.580(17) d F 1
H50A H 0.8469 0.4292 0.5243 0.198 Uiso 0.580(17) calc F 1
H50B H 0.7899 0.4364 0.5779 0.198 Uiso 0.580(17) calc F 1
C51 C 0.9502(12) 0.4926(7) 0.5918(6) 0.215(5) Uiso 0.580(17) d F 1
H51A H 0.9365 0.5092 0.6278 0.258 Uiso 0.580(17) calc F 1
H51B H 1.0047 0.4545 0.5991 0.258 Uiso 0.580(17) calc F 1
C49A C 0.7978(9) 0.5323(6) 0.5370(5) 0.180(4) Uiso 0.420(17) d F 2
H49C H 0.7341 0.5622 0.5385 0.216 Uiso 0.420(17) calc F 2
H49D H 0.7774 0.4952 0.5087 0.216 Uiso 0.420(17) calc F 2
C50A C 0.8434(10) 0.5040(7) 0.5890(5) 0.079(4) Uiso 0.420(17) d F 2
H50C H 0.833 0.5371 0.6185 0.095 Uiso 0.420(17) calc F 2
H50D H 0.807 0.4592 0.5946 0.095 Uiso 0.420(17) calc F 2
C51A C 0.9502(12) 0.4926(7) 0.5918(6) 0.215(5) Uiso 0.420(17) d F 2
H51C H 0.961 0.4476 0.5734 0.258 Uiso 0.420(17) calc F 2
H51D H 0.9878 0.4896 0.6309 0.258 Uiso 0.420(17) calc F 2
 
loop_
    _atom_site_aniso_label
    _atom_site_aniso_U_11
    _atom_site_aniso_U_22
    _atom_site_aniso_U_33
    _atom_site_aniso_U_23
    _atom_site_aniso_U_13
    _atom_site_aniso_U_12
K 0.0366(3) 0.0417(3) 0.0307(3) 0.0015(2) 0.0106(2) 0.0014(2)
Si1 0.0289(3) 0.0302(3) 0.0294(3) -0.0014(2) 0.0104(3) 0.0012(2)
Si2 0.0282(3) 0.0318(3) 0.0287(3) -0.0056(2) 0.0082(3) -0.0082(2)
Al 0.0290(4) 0.0451(4) 0.0320(4) -0.0150(3) 0.0115(3) -0.0130(3)
O1 0.0254(8) 0.0464(10) 0.0294(9) -0.0043(7) 0.0070(7) -0.0015(7)
O2 0.080(2) 0.100(2) 0.0687(19) 0.0042(17) -0.0146(16) -0.0138(18)
O4 0.0644(14) 0.0597(14) 0.0455(12) -0.0166(10) 0.0192(11) 0.0007(11)
O5 0.0356(10) 0.0619(13) 0.0381(10) 0.0049(9) 0.0176(8) 0.0040(9)
O6 0.0311(9) 0.0412(10) 0.0388(10) 0.0065(8) 0.0104(7) 0.0037(8)
O7 0.0290(9) 0.0539(11) 0.0289(9) -0.0019(8) 0.0085(7) -0.0031(8)
O8 0.0767(18) 0.0577(15) 0.097(2) -0.0054(14) 0.0543(16) -0.0218(13)
O9 0.0424(12) 0.0696(16) 0.0618(15) 0.0207(12) 0.0081(11) 0.0097(11)
N1 0.0254(10) 0.0330(10) 0.0297(10) -0.0066(8) 0.0092(8) -0.0032(8)
N2 0.0283(10) 0.0337(10) 0.0296(10) -0.0075(8) 0.0111(8) -0.0091(8)
C1 0.0281(11) 0.0296(11) 0.0273(11) -0.0072(9) 0.0069(9) -0.0015(9)
C2 0.0403(14) 0.0307(12) 0.0294(12) -0.0051(9) 0.0061(10) -0.0030(10)
C3 0.0463(15) 0.0309(12) 0.0352(13) -0.0045(10) 0.0028(11) 0.0072(11)
C4 0.0347(13) 0.0414(14) 0.0384(14) -0.0102(11) 0.0026(11) 0.0091(11)
C5 0.0263(12) 0.0419(14) 0.0399(14) -0.0073(11) 0.0080(10) 0.0008(10)
C6 0.0259(11) 0.0315(12) 0.0345(12) -0.0064(10) 0.0071(9) -0.0008(9)
C7 0.0550(18) 0.0312(13) 0.0520(17) -0.0026(12) 0.0170(14) -0.0112(12)
C8 0.115(4) 0.061(2) 0.049(2) -0.0021(16) 0.022(2) -0.042(2)
C9 0.0533(18) 0.0383(15) 0.0531(18) -0.0026(13) 0.0009(14) -0.0091(13)
C10 0.0306(12) 0.0307(13) 0.0533(16) -0.0045(11) 0.0157(11) -0.0029(10)
C11 0.0449(17) 0.0393(16) 0.096(3) -0.0172(17) 0.0086(18) -0.0079(13)
C12 0.060(2) 0.0430(16) 0.069(2) 0.0120(15) 0.0310(17) 0.0042(14)
C13 0.0528(17) 0.0360(14) 0.0521(17) 0.0075(12) 0.0159(14) 0.0066(12)
C14 0.0388(14) 0.0487(15) 0.0303(13) -0.0031(11) 0.0109(11) 0.0032(12)
C15 0.0299(13) 0.0535(17) 0.0433(15) -0.0131(13) 0.0123(11) -0.0078(12)
C16 0.0514(17) 0.0361(14) 0.0479(16) -0.0048(12) 0.0056(13) -0.0153(12)
C17 0.0244(11) 0.0408(13) 0.0322(12) -0.0106(10) 0.0115(9) -0.0124(10)
C18 0.0320(12) 0.0386(13) 0.0410(14) -0.0130(11) 0.0166(11) -0.0128(10)
C19 0.0351(14) 0.0507(16) 0.0522(17) -0.0232(14) 0.0193(12) -0.0134(12)
C20 0.0360(14) 0.076(2) 0.0349(14) -0.0221(14) 0.0132(11) -0.0180(14)
C21 0.0352(14) 0.074(2) 0.0286(13) -0.0061(13) 0.0105(11) -0.0121(14)
C22 0.0246(12) 0.0537(16) 0.0307(12) -0.0041(11) 0.0055(9) -0.0087(11)
C23 0.0492(16) 0.0336(14) 0.0530(17) -0.0042(12) 0.0217(14) -0.0063(12)
C24 0.063(2) 0.0430(17) 0.085(3) 0.0017(17) 0.0272(19) -0.0160(16)
C25 0.0528(19) 0.0415(16) 0.069(2) -0.0012(15) 0.0177(16) 0.0038(14)
C26 0.0413(15) 0.0583(18) 0.0358(14) 0.0077(13) 0.0067(12) -0.0005(13)
C27 0.057(2) 0.0538(19) 0.061(2) 0.0112(16) 0.0132(16) -0.0090(16)
C28 0.057(2) 0.088(3) 0.0494(19) 0.0155(19) 0.0015(16) 0.0111(19)
C29 0.0429(17) 0.063(2) 0.075(2) -0.0361(18) 0.0294(16) -0.0175(15)
C30 0.056(2) 0.093(3) 0.109(4) -0.061(3) -0.011(2) 0.009(2)
C31 0.0359(15) 0.087(2) 0.0400(16) -0.0167(17) 0.0086(13) 0.0016(16)
C32 0.124(4) 0.046(2) 0.099(4) -0.025(2) 0.038(3) 0.002(2)
C33 0.140(5) 0.073(3) 0.079(3) -0.037(3) 0.037(3) -0.019(3)
C34 0.0440(17) 0.091(3) 0.0380(16) -0.0160(16) 0.0131(13) 0.0035(17)
C35 0.0367(15) 0.079(2) 0.0386(15) -0.0001(15) 0.0175(12) 0.0052(15)
C36 0.0431(16) 0.0567(18) 0.0514(17) 0.0165(14) 0.0208(14) -0.0012(14)
C37 0.0409(15) 0.0469(16) 0.0540(17) 0.0167(14) 0.0156(13) 0.0055(12)
C38 0.0321(13) 0.0447(15) 0.0487(16) -0.0080(12) 0.0089(12) 0.0011(11)
C39 0.0327(14) 0.0629(19) 0.0389(14) -0.0121(13) 0.0082(11) -0.0066(13)
C40 0.0354(14) 0.074(2) 0.0297(13) 0.0043(13) 0.0104(11) -0.0033(14)
C41 0.0400(15) 0.070(2) 0.0380(15) 0.0117(14) 0.0124(12) -0.0080(14)
C47 0.0451(18) 0.084(3) 0.063(2) 0.028(2) 0.0050(16) 0.0077(18)
O3 0.071(5) 0.043(3) 0.066(5) -0.002(3) 0.009(3) -0.004(3)
C42 0.060(2) 0.0499(19) 0.081(3) 0.0178(18) 0.0146(19) -0.0122(16)
C43 0.079(5) 0.045(3) 0.110(7) 0.018(4) 0.022(5) -0.006(3)
O3A 0.066(8) 0.045(4) 0.061(7) -0.013(5) 0.020(5) -0.005(5)
C42A 0.060(2) 0.0499(19) 0.081(3) 0.0178(18) 0.0146(19) -0.0122(16)
C43A 0.089(9) 0.035(4) 0.064(7) -0.002(4) 0.020(6) -0.011(5)
C44 0.0477(19) 0.073(2) 0.080(3) 0.013(2) 0.0118(18) -0.0010(17)
C45 0.045(9) 0.100(11) 0.052(9) 0.004(8) 0.021(7) 0.018(8)
C46 0.083(3) 0.073(3) 0.054(2) 0.0118(19) 0.0031(19) 0.026(2)
C44A 0.0477(19) 0.073(2) 0.080(3) 0.013(2) 0.0118(18) -0.0010(17)
C45A 0.046(4) 0.132(9) 0.073(6) 0.049(6) 0.017(4) 0.016(4)
C46A 0.083(3) 0.073(3) 0.054(2) 0.0118(19) 0.0031(19) 0.026(2)
 
 
#----------------------------------------------------------------------------#
#                   MOLECULAR GEOMETRY                                       #
#----------------------------------------------------------------------------#
 
_geom_special_details
;
 All esds (except the esd in the dihedral angle between two l.s. planes)
 are estimated using the full covariance matrix.  The cell esds are taken
 into account individually in the estimation of esds in distances, angles
 and torsion angles; correlations between esds in cell parameters are only
 used when they are defined by crystal symmetry.  An approximate (isotropic)
 treatment of cell esds is used for estimating esds involving l.s. planes.
;
loop_
    _geom_bond_atom_site_label_1
    _geom_bond_atom_site_label_2
    _geom_bond_distance
    _geom_bond_site_symmetry_2
    _geom_bond_publ_flag
K O2 2.720(3) . ?
K O8 2.728(3) . ?
K O5 2.786(2) . ?
K O9 2.790(3) . ?
K O7 2.8045(19) . ?
K O4 2.812(2) . ?
K O3 2.813(10) . ?
K O6 2.814(2) . ?
K O3A 2.848(15) . ?
K C43A 3.370(9) . ?
K C31 3.514(3) . ?
K C34 3.524(3) . ?
Si1 O1 1.6440(18) . ?
Si1 N1 1.708(2) . ?
Si1 C14 1.862(3) . ?
Si1 C13 1.863(3) . ?
Si2 O1 1.6370(18) . ?
Si2 N2 1.714(2) . ?
Si2 C15 1.858(3) . ?
Si2 C16 1.879(3) . ?
Al N1 1.865(2) . ?
Al N2 1.874(2) . ?
Al C29 2.020(3) . ?
Al C31 2.048(4) . ?
O2 C31 1.183(5) . ?
O4 C34 1.418(4) . ?
O4 C33 1.429(5) . ?
O5 C36 1.422(4) . ?
O5 C35 1.423(4) . ?
O6 C37 1.422(3) . ?
O6 C38 1.425(3) . ?
O7 C39 1.421(4) . ?
O7 C40 1.422(3) . ?
O8 C42A 1.409(4) . ?
O8 C42 1.409(4) . ?
O8 C41 1.417(4) . ?
O9 C47 1.416(4) . ?
O9 C44A 1.428(4) . ?
O9 C44 1.428(4) . ?
N1 C1 1.431(3) . ?
N2 C17 1.437(3) . ?
C1 C2 1.413(4) . ?
C1 C6 1.415(3) . ?
C2 C3 1.397(4) . ?
C2 C7 1.515(4) . ?
C3 C4 1.375(4) . ?
C3 H3 0.95 . ?
C4 C5 1.381(4) . ?
C4 H4 0.95 . ?
C5 C6 1.398(3) . ?
C5 H5 0.95 . ?
C6 C10 1.520(4) . ?
C7 C8 1.524(5) . ?
C7 C9 1.524(4) . ?
C7 H7 1 . ?
C8 H8C 0.98 . ?
C8 H8B 0.98 . ?
C8 H8A 0.98 . ?
C9 H9C 0.98 . ?
C9 H9B 0.98 . ?
C9 H9A 0.98 . ?
C10 C11 1.529(4) . ?
C10 C12 1.531(4) . ?
C10 H10 1 . ?
C11 H11C 0.98 . ?
C11 H11B 0.98 . ?
C11 H11A 0.98 . ?
C12 H12C 0.98 . ?
C12 H12B 0.98 . ?
C12 H12A 0.98 . ?
C13 H13C 0.98 . ?
C13 H13B 0.98 . ?
C13 H13A 0.98 . ?
C14 H14C 0.98 . ?
C14 H14B 0.98 . ?
C14 H14A 0.98 . ?
C15 H15C 0.98 . ?
C15 H15B 0.98 . ?
C15 H15A 0.98 . ?
C16 H16C 0.98 . ?
C16 H16B 0.98 . ?
C16 H16A 0.98 . ?
C17 C18 1.416(4) . ?
C17 C22 1.419(4) . ?
C18 C19 1.399(4) . ?
C18 C23 1.523(4) . ?
C19 C20 1.380(5) . ?
C19 H19 0.95 . ?
C20 C21 1.368(5) . ?
C20 H20 0.95 . ?
C21 C22 1.398(4) . ?
C21 H21 0.95 . ?
C22 C26 1.517(4) . ?
C23 C24 1.533(4) . ?
C23 C25 1.542(4) . ?
C23 H23 1 . ?
C24 H24C 0.98 . ?
C24 H24B 0.98 . ?
C24 H24A 0.98 . ?
C25 H25C 0.98 . ?
C25 H25B 0.98 . ?
C25 H25A 0.98 . ?
C26 C28 1.535(4) . ?
C26 C27 1.535(4) . ?
C26 H26 1 . ?
C27 H27C 0.98 . ?
C27 H27B 0.98 . ?
C27 H27A 0.98 . ?
C28 H28C 0.98 . ?
C28 H28B 0.98 . ?
C28 H28A 0.98 . ?
C29 C30 1.481(6) . ?
C29 H29A 0.99 . ?
C29 H29B 0.99 . ?
C30 C31 1.576(6) . ?
C30 H30A 0.99 . ?
C30 H30B 0.99 . ?
C32 O3 1.434(12) . ?
C32 O3A 1.442(15) . ?
C32 C33 1.454(7) . ?
C32 H32B 0.99 . ?
C32 H32A 0.99 . ?
C33 H33B 0.99 . ?
C33 H33A 0.99 . ?
C34 C35 1.486(5) . ?
C34 H34B 0.99 . ?
C34 H34A 0.99 . ?
C35 H35B 0.99 . ?
C35 H35A 0.99 . ?
C36 C37 1.493(4) . ?
C36 H36B 0.99 . ?
C36 H36A 0.99 . ?
C37 H37B 0.99 . ?
C37 H37A 0.99 . ?
C38 C39 1.490(4) . ?
C38 H38B 0.99 . ?
C38 H38A 0.99 . ?
C39 H39B 0.99 . ?
C39 H39A 0.99 . ?
C40 C41 1.485(5) . ?
C40 H40B 0.99 . ?
C40 H40A 0.99 . ?
C41 H41B 0.99 . ?
C41 H41A 0.99 . ?
C47 C46A 1.498(6) . ?
C47 C46 1.498(6) . ?
C47 H47B 0.99 . ?
C47 H47A 0.99 . ?
O10 C51A 1.458(13) . ?
O10 C51 1.458(13) . ?
O10 C48 1.492(10) . ?
C48 C49A 1.525(12) . ?
C48 C49 1.525(12) . ?
C48 H48A 0.99 . ?
C48 H48B 0.99 . ?
O3 C43 1.437(14) . ?
C42 C43 1.496(9) . ?
C42 H42B 0.99 . ?
C42 H42A 0.99 . ?
C43 H43B 0.99 . ?
C43 H43A 0.99 . ?
O3A C43A 1.44(2) . ?
C42A C43A 1.541(11) . ?
C42A H42D 0.99 . ?
C42A H42C 0.99 . ?
C43A H43D 0.99 . ?
C43A H43C 0.99 . ?
C44 C45 1.547(18) . ?
C44 H44B 0.99 . ?
C44 H44A 0.99 . ?
C45 C46 1.391(18) . ?
C45 H45B 0.99 . ?
C45 H45A 0.99 . ?
C46 H46B 0.99 . ?
C46 H46A 0.99 . ?
C44A C45A 1.493(9) . ?
C44A H44D 0.99 . ?
C44A H44C 0.99 . ?
C45A C46A 1.592(12) . ?
C45A H45D 0.99 . ?
C45A H45C 0.99 . ?
C46A H46D 0.99 . ?
C46A H46C 0.99 . ?
C49 C50 1.496(19) . ?
C49 H49A 0.99 . ?
C49 H49B 0.99 . ?
C50 C51 1.66(2) . ?
C50 H50A 0.99 . ?
C50 H50B 0.99 . ?
C51 H51A 0.99 . ?
C51 H51B 0.99 . ?
C49A C50A 1.407(15) . ?
C49A H49C 0.99 . ?
C49A H49D 0.99 . ?
C50A C51A 1.351(16) . ?
C50A H50C 0.99 . ?
C50A H50D 0.99 . ?
C51A H51C 0.99 . ?
C51A H51D 0.99 . ?
 
loop_
    _geom_angle_atom_site_label_1
    _geom_angle_atom_site_label_2
    _geom_angle_atom_site_label_3
    _geom_angle
    _geom_angle_site_symmetry_1
    _geom_angle_site_symmetry_3
    _geom_angle_publ_flag
O2 K O8 89.57(10) . . ?
O2 K O5 90.16(9) . . ?
O8 K O5 179.70(9) . . ?
O2 K O9 169.18(9) . . ?
O8 K O9 81.53(9) . . ?
O5 K O9 98.75(7) . . ?
O2 K O7 101.24(9) . . ?
O8 K O7 60.85(7) . . ?
O5 K O7 119.07(6) . . ?
O9 K O7 79.84(7) . . ?
O2 K O4 84.06(10) . . ?
O8 K O4 119.02(8) . . ?
O5 K O4 61.09(7) . . ?
O9 K O4 94.83(8) . . ?
O7 K O4 174.66(7) . . ?
O2 K O3 74.52(18) . . ?
O8 K O3 59.7(2) . . ?
O5 K O3 120.3(2) . . ?
O9 K O3 95.56(17) . . ?
O7 K O3 120.4(2) . . ?
O4 K O3 60.2(2) . . ?
O2 K O6 114.38(9) . . ?
O8 K O6 120.93(7) . . ?
O5 K O6 59.07(6) . . ?
O9 K O6 75.75(7) . . ?
O7 K O6 61.83(6) . . ?
O4 K O6 116.67(7) . . ?
O3 K O6 170.75(18) . . ?
O2 K O3A 85.7(3) . . ?
O8 K O3A 57.2(3) . . ?
O5 K O3A 122.9(3) . . ?
O9 K O3A 84.3(3) . . ?
O7 K O3A 117.5(3) . . ?
O4 K O3A 61.9(3) . . ?
O6 K O3A 159.8(3) . . ?
O2 K C43A 66.5(2) . . ?
O8 K C43A 45.41(19) . . ?
O5 K C43A 134.56(19) . . ?
O9 K C43A 102.7(2) . . ?
O7 K C43A 103.97(19) . . ?
O4 K C43A 77.46(19) . . ?
O6 K C43A 165.79(19) . . ?
O3A K C43A 25.1(4) . . ?
O2 K C31 16.32(10) . . ?
O8 K C31 100.39(10) . . ?
O5 K C31 79.32(8) . . ?
O9 K C31 173.68(9) . . ?
O7 K C31 95.78(7) . . ?
O4 K C31 89.49(7) . . ?
O3 K C31 90.58(18) . . ?
O6 K C31 98.19(8) . . ?
O3A K C31 101.9(3) . . ?
C43A K C31 82.7(2) . . ?
O2 K C34 75.36(10) . . ?
O8 K C34 137.97(9) . . ?
O5 K C34 42.06(8) . . ?
O9 K C34 107.31(8) . . ?
O7 K C34 159.79(8) . . ?
O4 K C34 22.47(8) . . ?
O3 K C34 78.4(2) . . ?
O6 K C34 100.93(8) . . ?
O3A K C34 82.4(3) . . ?
C43A K C34 93.04(19) . . ?
C31 K C34 75.35(8) . . ?
O1 Si1 N1 108.47(10) . . ?
O1 Si1 C14 107.33(12) . . ?
N1 Si1 C14 112.82(12) . . ?
O1 Si1 C13 105.93(12) . . ?
N1 Si1 C13 111.83(13) . . ?
C14 Si1 C13 110.11(14) . . ?
O1 Si2 N2 107.23(10) . . ?
O1 Si2 C15 108.15(12) . . ?
N2 Si2 C15 113.22(12) . . ?
O1 Si2 C16 106.01(12) . . ?
N2 Si2 C16 116.52(13) . . ?
C15 Si2 C16 105.24(14) . . ?
N1 Al N2 106.88(9) . . ?
N1 Al C29 119.99(12) . . ?
N2 Al C29 116.43(12) . . ?
N1 Al C31 113.47(12) . . ?
N2 Al C31 124.44(12) . . ?
C29 Al C31 73.34(17) . . ?
Si2 O1 Si1 134.00(12) . . ?
C31 O2 K 123.4(3) . . ?
C34 O4 C33 111.6(3) . . ?
C34 O4 K 108.26(19) . . ?
C33 O4 K 110.0(3) . . ?
C36 O5 C35 112.7(2) . . ?
C36 O5 K 118.05(16) . . ?
C35 O5 K 116.02(19) . . ?
C37 O6 C38 111.2(2) . . ?
C37 O6 K 116.25(18) . . ?
C38 O6 K 112.17(15) . . ?
C39 O7 C40 111.0(2) . . ?
C39 O7 K 110.39(15) . . ?
C40 O7 K 111.44(17) . . ?
C42A O8 C41 114.8(3) . . ?
C42 O8 C41 114.8(3) . . ?
C42A O8 K 117.8(2) . . ?
C42 O8 K 117.8(2) . . ?
C41 O8 K 117.7(2) . . ?
C47 O9 C44A 107.9(3) . . ?
C47 O9 C44 107.9(3) . . ?
C47 O9 K 119.6(2) . . ?
C44A O9 K 111.8(2) . . ?
C44 O9 K 111.8(2) . . ?
C1 N1 Si1 121.92(16) . . ?
C1 N1 Al 120.68(16) . . ?
Si1 N1 Al 117.40(11) . . ?
C17 N2 Si2 123.24(16) . . ?
C17 N2 Al 113.31(15) . . ?
Si2 N2 Al 123.41(12) . . ?
C2 C1 C6 118.6(2) . . ?
C2 C1 N1 120.5(2) . . ?
C6 C1 N1 120.9(2) . . ?
C3 C2 C1 119.6(2) . . ?
C3 C2 C7 119.4(2) . . ?
C1 C2 C7 121.0(2) . . ?
C4 C3 C2 121.6(2) . . ?
C4 C3 H3 119.2 . . ?
C2 C3 H3 119.2 . . ?
C3 C4 C5 119.3(2) . . ?
C3 C4 H4 120.4 . . ?
C5 C4 H4 120.4 . . ?
C4 C5 C6 121.3(3) . . ?
C4 C5 H5 119.4 . . ?
C6 C5 H5 119.4 . . ?
C5 C6 C1 119.6(2) . . ?
C5 C6 C10 118.3(2) . . ?
C1 C6 C10 122.1(2) . . ?
C2 C7 C8 112.2(3) . . ?
C2 C7 C9 111.6(3) . . ?
C8 C7 C9 110.2(3) . . ?
C2 C7 H7 107.5 . . ?
C8 C7 H7 107.5 . . ?
C9 C7 H7 107.5 . . ?
C7 C8 H8C 109.5 . . ?
C7 C8 H8B 109.5 . . ?
H8C C8 H8B 109.5 . . ?
C7 C8 H8A 109.5 . . ?
H8C C8 H8A 109.5 . . ?
H8B C8 H8A 109.5 . . ?
C7 C9 H9C 109.5 . . ?
C7 C9 H9B 109.5 . . ?
H9C C9 H9B 109.5 . . ?
C7 C9 H9A 109.5 . . ?
H9C C9 H9A 109.5 . . ?
H9B C9 H9A 109.5 . . ?
C6 C10 C11 111.0(2) . . ?
C6 C10 C12 112.0(2) . . ?
C11 C10 C12 110.1(3) . . ?
C6 C10 H10 107.9 . . ?
C11 C10 H10 107.9 . . ?
C12 C10 H10 107.9 . . ?
C10 C11 H11C 109.5 . . ?
C10 C11 H11B 109.5 . . ?
H11C C11 H11B 109.5 . . ?
C10 C11 H11A 109.5 . . ?
H11C C11 H11A 109.5 . . ?
H11B C11 H11A 109.5 . . ?
C10 C12 H12C 109.5 . . ?
C10 C12 H12B 109.5 . . ?
H12C C12 H12B 109.5 . . ?
C10 C12 H12A 109.5 . . ?
H12C C12 H12A 109.5 . . ?
H12B C12 H12A 109.5 . . ?
Si1 C13 H13C 109.5 . . ?
Si1 C13 H13B 109.5 . . ?
H13C C13 H13B 109.5 . . ?
Si1 C13 H13A 109.5 . . ?
H13C C13 H13A 109.5 . . ?
H13B C13 H13A 109.5 . . ?
Si1 C14 H14C 109.5 . . ?
Si1 C14 H14B 109.5 . . ?
H14C C14 H14B 109.5 . . ?
Si1 C14 H14A 109.5 . . ?
H14C C14 H14A 109.5 . . ?
H14B C14 H14A 109.5 . . ?
Si2 C15 H15C 109.5 . . ?
Si2 C15 H15B 109.5 . . ?
H15C C15 H15B 109.5 . . ?
Si2 C15 H15A 109.5 . . ?
H15C C15 H15A 109.5 . . ?
H15B C15 H15A 109.5 . . ?
Si2 C16 H16C 109.5 . . ?
Si2 C16 H16B 109.5 . . ?
H16C C16 H16B 109.5 . . ?
Si2 C16 H16A 109.5 . . ?
H16C C16 H16A 109.5 . . ?
H16B C16 H16A 109.5 . . ?
C18 C17 C22 119.2(2) . . ?
C18 C17 N2 120.7(2) . . ?
C22 C17 N2 120.1(2) . . ?
C19 C18 C17 118.6(3) . . ?
C19 C18 C23 118.5(3) . . ?
C17 C18 C23 122.9(2) . . ?
C20 C19 C18 122.0(3) . . ?
C20 C19 H19 119 . . ?
C18 C19 H19 119 . . ?
C21 C20 C19 119.3(3) . . ?
C21 C20 H20 120.4 . . ?
C19 C20 H20 120.4 . . ?
C20 C21 C22 121.7(3) . . ?
C20 C21 H21 119.1 . . ?
C22 C21 H21 119.1 . . ?
C21 C22 C17 119.1(3) . . ?
C21 C22 C26 118.7(3) . . ?
C17 C22 C26 122.1(2) . . ?
C18 C23 C24 112.4(3) . . ?
C18 C23 C25 111.1(2) . . ?
C24 C23 C25 108.9(3) . . ?
C18 C23 H23 108.1 . . ?
C24 C23 H23 108.1 . . ?
C25 C23 H23 108.1 . . ?
C23 C24 H24C 109.5 . . ?
C23 C24 H24B 109.5 . . ?
H24C C24 H24B 109.5 . . ?
C23 C24 H24A 109.5 . . ?
H24C C24 H24A 109.5 . . ?
H24B C24 H24A 109.5 . . ?
C23 C25 H25C 109.5 . . ?
C23 C25 H25B 109.5 . . ?
H25C C25 H25B 109.5 . . ?
C23 C25 H25A 109.5 . . ?
H25C C25 H25A 109.5 . . ?
H25B C25 H25A 109.5 . . ?
C22 C26 C28 113.9(3) . . ?
C22 C26 C27 109.7(3) . . ?
C28 C26 C27 110.2(3) . . ?
C22 C26 H26 107.6 . . ?
C28 C26 H26 107.6 . . ?
C27 C26 H26 107.6 . . ?
C26 C27 H27C 109.5 . . ?
C26 C27 H27B 109.5 . . ?
H27C C27 H27B 109.5 . . ?
C26 C27 H27A 109.5 . . ?
H27C C27 H27A 109.5 . . ?
H27B C27 H27A 109.5 . . ?
C26 C28 H28C 109.5 . . ?
C26 C28 H28B 109.5 . . ?
H28C C28 H28B 109.5 . . ?
C26 C28 H28A 109.5 . . ?
H28C C28 H28A 109.5 . . ?
H28B C28 H28A 109.5 . . ?
C30 C29 Al 91.5(2) . . ?
C30 C29 H29A 113.4 . . ?
Al C29 H29A 113.4 . . ?
C30 C29 H29B 113.4 . . ?
Al C29 H29B 113.4 . . ?
H29A C29 H29B 110.7 . . ?
C29 C30 C31 105.2(3) . . ?
C29 C30 H30A 110.7 . . ?
C31 C30 H30A 110.7 . . ?
C29 C30 H30B 110.7 . . ?
C31 C30 H30B 110.7 . . ?
H30A C30 H30B 108.8 . . ?
O2 C31 C30 120.3(3) . . ?
O2 C31 Al 151.9(3) . . ?
C30 C31 Al 87.8(3) . . ?
O2 C31 K 40.2(2) . . ?
C30 C31 K 80.1(2) . . ?
Al C31 K 167.63(18) . . ?
O3 C32 C33 103.9(6) . . ?
O3A C32 C33 118.7(7) . . ?
O3 C32 H32B 111 . . ?
C33 C32 H32B 111 . . ?
O3 C32 H32A 111 . . ?
C33 C32 H32A 111 . . ?
H32B C32 H32A 109 . . ?
O4 C33 C32 110.6(4) . . ?
O4 C33 H33B 109.5 . . ?
C32 C33 H33B 109.5 . . ?
O4 C33 H33A 109.5 . . ?
C32 C33 H33A 109.5 . . ?
H33B C33 H33A 108.1 . . ?
O4 C34 C35 109.6(3) . . ?
O4 C34 K 49.27(14) . . ?
C35 C34 K 82.50(16) . . ?
O4 C34 H34B 109.7 . . ?
C35 C34 H34B 109.7 . . ?
K C34 H34B 159 . . ?
O4 C34 H34A 109.7 . . ?
C35 C34 H34A 109.7 . . ?
K C34 H34A 82.1 . . ?
H34B C34 H34A 108.2 . . ?
O5 C35 C34 108.9(2) . . ?
O5 C35 H35B 109.9 . . ?
C34 C35 H35B 109.9 . . ?
O5 C35 H35A 109.9 . . ?
C34 C35 H35A 109.9 . . ?
H35B C35 H35A 108.3 . . ?
O5 C36 C37 109.2(2) . . ?
O5 C36 H36B 109.8 . . ?
C37 C36 H36B 109.8 . . ?
O5 C36 H36A 109.8 . . ?
C37 C36 H36A 109.8 . . ?
H36B C36 H36A 108.3 . . ?
O6 C37 C36 107.9(2) . . ?
O6 C37 H37B 110.1 . . ?
C36 C37 H37B 110.1 . . ?
O6 C37 H37A 110.1 . . ?
C36 C37 H37A 110.1 . . ?
H37B C37 H37A 108.4 . . ?
O6 C38 C39 108.7(2) . . ?
O6 C38 H38B 109.9 . . ?
C39 C38 H38B 109.9 . . ?
O6 C38 H38A 109.9 . . ?
C39 C38 H38A 109.9 . . ?
H38B C38 H38A 108.3 . . ?
O7 C39 C38 109.7(2) . . ?
O7 C39 H39B 109.7 . . ?
C38 C39 H39B 109.7 . . ?
O7 C39 H39A 109.7 . . ?
C38 C39 H39A 109.7 . . ?
H39B C39 H39A 108.2 . . ?
O7 C40 C41 109.9(2) . . ?
O7 C40 H40B 109.7 . . ?
C41 C40 H40B 109.7 . . ?
O7 C40 H40A 109.7 . . ?
C41 C40 H40A 109.7 . . ?
H40B C40 H40A 108.2 . . ?
O8 C41 C40 108.1(2) . . ?
O8 C41 H41B 110.1 . . ?
C40 C41 H41B 110.1 . . ?
O8 C41 H41A 110.1 . . ?
C40 C41 H41A 110.1 . . ?
H41B C41 H41A 108.4 . . ?
O9 C47 C46A 106.0(3) . . ?
O9 C47 C46 106.0(3) . . ?
O9 C47 H47B 110.5 . . ?
C46 C47 H47B 110.5 . . ?
O9 C47 H47A 110.5 . . ?
C46 C47 H47A 110.5 . . ?
H47B C47 H47A 108.7 . . ?
C51A O10 C48 100.1(8) . . ?
C51 O10 C48 100.1(8) . . ?
O10 C48 C49A 109.2(8) . . ?
O10 C48 C49 109.2(8) . . ?
O10 C48 H48A 109.8 . . ?
C49 C48 H48A 109.8 . . ?
O10 C48 H48B 109.8 . . ?
C49 C48 H48B 109.8 . . ?
H48A C48 H48B 108.3 . . ?
C32 O3 C43 113.7(8) . . ?
C32 O3 K 114.4(6) . . ?
C43 O3 K 115.8(6) . . ?
O8 C42 C43 109.4(4) . . ?
O8 C42 H42B 109.8 . . ?
C43 C42 H42B 109.8 . . ?
O8 C42 H42A 109.8 . . ?
C43 C42 H42A 109.8 . . ?
H42B C42 H42A 108.2 . . ?
O3 C43 C42 107.1(7) . . ?
O3 C43 H43B 110.3 . . ?
C42 C43 H43B 110.3 . . ?
O3 C43 H43A 110.3 . . ?
C42 C43 H43A 110.3 . . ?
H43B C43 H43A 108.6 . . ?
C32 O3A C43A 112.7(10) . . ?
C32 O3A K 112.2(8) . . ?
C43A O3A K 98.1(8) . . ?
O8 C42A C43A 110.7(4) . . ?
O8 C42A H42D 109.5 . . ?
C43A C42A H42D 109.5 . . ?
O8 C42A H42C 109.5 . . ?
C43A C42A H42C 109.5 . . ?
H42D C42A H42C 108.1 . . ?
O3A C43A C42A 104.3(9) . . ?
O3A C43A K 56.8(7) . . ?
C42A C43A K 86.0(4) . . ?
O3A C43A H43D 110.9 . . ?
C42A C43A H43D 110.9 . . ?
K C43A H43D 68.6 . . ?
O3A C43A H43C 110.9 . . ?
C42A C43A H43C 110.9 . . ?
K C43A H43C 162 . . ?
H43D C43A H43C 108.9 . . ?
O9 C44 C45 99.8(7) . . ?
O9 C44 H44B 111.8 . . ?
C45 C44 H44B 111.8 . . ?
O9 C44 H44A 111.8 . . ?
C45 C44 H44A 111.8 . . ?
H44B C44 H44A 109.5 . . ?
C46 C45 C44 108.4(9) . . ?
C46 C45 H45B 110 . . ?
C44 C45 H45B 110 . . ?
C46 C45 H45A 110 . . ?
C44 C45 H45A 110 . . ?
H45B C45 H45A 108.4 . . ?
C45 C46 C47 105.6(7) . . ?
C45 C46 H46B 110.6 . . ?
C47 C46 H46B 110.6 . . ?
C45 C46 H46A 110.6 . . ?
C47 C46 H46A 110.6 . . ?
H46B C46 H46A 108.8 . . ?
O9 C44A C45A 109.2(4) . . ?
O9 C44A H44D 109.8 . . ?
C45A C44A H44D 109.8 . . ?
O9 C44A H44C 109.8 . . ?
C45A C44A H44C 109.8 . . ?
H44D C44A H44C 108.3 . . ?
C44A C45A C46A 101.2(5) . . ?
C44A C45A H45D 111.5 . . ?
C46A C45A H45D 111.5 . . ?
C44A C45A H45C 111.5 . . ?
C46A C45A H45C 111.5 . . ?
H45D C45A H45C 109.3 . . ?
C47 C46A C45A 99.6(5) . . ?
C47 C46A H46D 111.9 . . ?
C45A C46A H46D 111.9 . . ?
C47 C46A H46C 111.9 . . ?
C45A C46A H46C 111.9 . . ?
H46D C46A H46C 109.6 . . ?
C50 C49 C48 109.1(11) . . ?
C50 C49 H49A 109.9 . . ?
C48 C49 H49A 109.9 . . ?
C50 C49 H49B 109.9 . . ?
C48 C49 H49B 109.9 . . ?
H49A C49 H49B 108.3 . . ?
C49 C50 C51 90.7(12) . . ?
C49 C50 H50A 113.5 . . ?
C51 C50 H50A 113.5 . . ?
C49 C50 H50B 113.5 . . ?
C51 C50 H50B 113.5 . . ?
H50A C50 H50B 110.8 . . ?
O10 C51 C50 113.5(11) . . ?
O10 C51 H51A 108.9 . . ?
C50 C51 H51A 108.9 . . ?
O10 C51 H51B 108.9 . . ?
C50 C51 H51B 108.9 . . ?
H51A C51 H51B 107.7 . . ?
C50A C49A C48 99.3(9) . . ?
C50A C49A H49C 111.9 . . ?
C48 C49A H49C 111.9 . . ?
C50A C49A H49D 111.9 . . ?
C48 C49A H49D 111.9 . . ?
H49C C49A H49D 109.6 . . ?
C51A C50A C49A 109.4(11) . . ?
C51A C50A H50C 109.8 . . ?
C49A C50A H50C 109.8 . . ?
C51A C50A H50D 109.8 . . ?
C49A C50A H50D 109.8 . . ?
H50C C50A H50D 108.3 . . ?
C50A C51A O10 108.8(11) . . ?
C50A C51A H51C 109.9 . . ?
O10 C51A H51C 109.9 . . ?
C50A C51A H51D 109.9 . . ?
O10 C51A H51D 109.9 . . ?
H51C C51A H51D 108.3 . . ?
 
_iucr_refine_instructions_details
;
TITL S21ME3 in P2(1)/c
CELL 1.5418 12.5978 19.0131 24.6721 90.000 101.295 90.000
ZERR 4.00   0.000100   0.000129   0.000186   0.0000   0.0007   0.0000
LATT 1
SYMM -x, y+1/2,-z+1/2
SFAC C H N O Al Si K
UNIT 204.00 360.00 8.00 40.00 4.00 8.00 4.00
BOND $H
ACTA
EADP C42 C42A
EXYZ C42 C42A
EADP C44 C44A
EXYZ C44 C44A
EADP C46 C46A
EXYZ C46 C46A
EADP C49 C49A
EXYZ C49 C49A
EADP C51 C51A
EXYZ C51 C51A
L.S. 4
FMAP 2
PLAN 4
TEMP -100
WGHT    0.083600    7.291400
FVAR       2.19948   0.60628   0.30868   0.58011
K     7    0.317412    0.666251    0.050875    11.00000    0.03661    0.04169 =
         0.03070    0.00149    0.01063    0.00143
SI1   6    0.727642    0.631385    0.351520    11.00000    0.02887    0.03022 =
         0.02940   -0.00143    0.01043    0.00117
SI2   6    0.890185    0.675858    0.283008    11.00000    0.02820    0.03184 =
         0.02872   -0.00565    0.00824   -0.00817
AL    5    0.658365    0.620898    0.226041    11.00000    0.02899    0.04511 =
         0.03202   -0.01499    0.01151   -0.01299
O1    4    0.844221    0.659313    0.339321    11.00000    0.02544    0.04639 =
         0.02944   -0.00433    0.00700   -0.00153
O2    4    0.493699    0.694521    0.130853    11.00000    0.07984    0.10040 =
         0.06869    0.00416   -0.01462   -0.01378
O4    4    0.204182    0.738713    0.121154    11.00000    0.06437    0.05970 =
         0.04552   -0.01658    0.01918    0.00066
O5    4    0.226068    0.589817    0.126509    11.00000    0.03555    0.06195 =
         0.03807    0.00488    0.01763    0.00400
O6    4    0.271104    0.522129    0.034643    11.00000    0.03107    0.04125 =
         0.03876    0.00649    0.01042    0.00374
O7    4    0.412196    0.593645   -0.026468    11.00000    0.02897    0.05395 =
         0.02894   -0.00195    0.00854   -0.00310
O8    4    0.407940    0.740942   -0.022896    11.00000    0.07667    0.05765 =
         0.09686   -0.00538    0.05432   -0.02182
O9    4    0.143253    0.662546   -0.038478    11.00000    0.04240    0.06963 =
         0.06185    0.02072    0.00810    0.00968
N1    3    0.629776    0.647713    0.294455    11.00000    0.02541    0.03299 =
         0.02968   -0.00657    0.00916   -0.00321
N2    3    0.807223    0.633285    0.229734    11.00000    0.02829    0.03367 =
         0.02959   -0.00748    0.01109   -0.00911
C1    1    0.529988    0.681454    0.298274    11.00000    0.02813    0.02956 =
         0.02730   -0.00717    0.00692   -0.00147
C2    1    0.516983    0.754623    0.289294    11.00000    0.04030    0.03071 =
         0.02941   -0.00513    0.00612   -0.00295
C3    1    0.419578    0.786734    0.294173    11.00000    0.04635    0.03090 =
         0.03522   -0.00450    0.00276    0.00721
AFIX  43
H3    2    0.411059    0.835861    0.287735    11.00000   -1.20000
AFIX   0
C4    1    0.335724    0.748987    0.308063    11.00000    0.03467    0.04142 =
         0.03837   -0.01025    0.00259    0.00909
AFIX  43
H4    2    0.270861    0.772003    0.312216    11.00000   -1.20000
AFIX   0
C5    1    0.346832    0.677231    0.315912    11.00000    0.02632    0.04190 =
         0.03995   -0.00730    0.00798    0.00082
AFIX  43
H5    2    0.288904    0.651071    0.325445    11.00000   -1.20000
AFIX   0
C6    1    0.441675    0.642337    0.310102    11.00000    0.02592    0.03150 =
         0.03447   -0.00640    0.00711   -0.00079
C7    1    0.607079    0.798909    0.274368    11.00000    0.05500    0.03120 =
         0.05198   -0.00256    0.01702   -0.01124
AFIX  13
H7    2    0.670429    0.767224    0.274348    11.00000   -1.20000
AFIX   0
C8    1    0.575601    0.830801    0.216784    11.00000    0.11538    0.06108 =
         0.04882   -0.00213    0.02201   -0.04189
AFIX 137
H8C   2    0.516765    0.864684    0.216194    11.00000   -1.50000
H8B   2    0.551457    0.793419    0.189839    11.00000   -1.50000
H8A   2    0.638340    0.854807    0.207290    11.00000   -1.50000
AFIX   0
C9    1    0.643353    0.856428    0.317000    11.00000    0.05327    0.03828 =
         0.05306   -0.00259    0.00089   -0.00908
AFIX 137
H9C   2    0.665088    0.835177    0.353687    11.00000   -1.50000
H9B   2    0.583432    0.889227    0.317225    11.00000   -1.50000
H9A   2    0.704864    0.881864    0.307503    11.00000   -1.50000
AFIX   0
C10   1    0.444909    0.562647    0.315242    11.00000    0.03064    0.03074 =
         0.05327   -0.00446    0.01573   -0.00287
AFIX  13
H10   2    0.512670    0.545767    0.304063    11.00000   -1.20000
AFIX   0
C11   1    0.348766    0.529116    0.276360    11.00000    0.04490    0.03935 =
         0.09561   -0.01724    0.00864   -0.00792
AFIX 137
H11C  2    0.347589    0.544897    0.238434    11.00000   -1.50000
H11B  2    0.281354    0.543170    0.287538    11.00000   -1.50000
H11A  2    0.355741    0.477793    0.278192    11.00000   -1.50000
AFIX   0
C12   1    0.447739    0.538504    0.374720    11.00000    0.05999    0.04300 =
         0.06887    0.01200    0.03103    0.00417
AFIX 137
H12C  2    0.381009    0.553211    0.386291    11.00000   -1.50000
H12B  2    0.510164    0.559706    0.399232    11.00000   -1.50000
H12A  2    0.453856    0.487145    0.376701    11.00000   -1.50000
AFIX   0
C13   1    0.745003    0.535377    0.365679    11.00000    0.05282    0.03601 =
         0.05211    0.00750    0.01593    0.00658
AFIX 137
H13C  2    0.809942    0.527592    0.394184    11.00000   -1.50000
H13B  2    0.752687    0.510860    0.331721    11.00000   -1.50000
H13A  2    0.681512    0.517186    0.378579    11.00000   -1.50000
AFIX   0
C14   1    0.703088    0.678088    0.414247    11.00000    0.03876    0.04867 =
         0.03026   -0.00313    0.01088    0.00323
AFIX 137
H14C  2    0.694443    0.728525    0.406434    11.00000   -1.50000
H14B  2    0.764744    0.670634    0.444738    11.00000   -1.50000
H14A  2    0.637154    0.659687    0.424585    11.00000   -1.50000
AFIX   0
C15   1    1.033160    0.645798    0.293946    11.00000    0.02987    0.05345 =
         0.04333   -0.01308    0.01229   -0.00779
AFIX 137
H15C  2    1.038240    0.597549    0.308192    11.00000   -1.50000
H15B  2    1.078497    0.676799    0.320654    11.00000   -1.50000
H15A  2    1.058143    0.647195    0.258760    11.00000   -1.50000
AFIX   0
C16   1    0.896599    0.774328    0.277856    11.00000    0.05141    0.03612 =
         0.04793   -0.00478    0.00565   -0.01534
AFIX 137
H16C  2    0.912393    0.794670    0.315065    11.00000   -1.50000
H16B  2    0.826922    0.792195    0.257813    11.00000   -1.50000
H16A  2    0.953826    0.787467    0.258003    11.00000   -1.50000
AFIX   0
C17   1    0.844195    0.605995    0.182380    11.00000    0.02442    0.04084 =
         0.03217   -0.01062    0.01147   -0.01245
C18   1    0.883826    0.536314    0.182276    11.00000    0.03204    0.03855 =
         0.04096   -0.01302    0.01660   -0.01282
C19   1    0.906578    0.509204    0.133092    11.00000    0.03506    0.05071 =
         0.05215   -0.02316    0.01932   -0.01336
AFIX  43
H19   2    0.931849    0.462181    0.132563    11.00000   -1.20000
AFIX   0
C20   1    0.893426    0.548697    0.085318    11.00000    0.03595    0.07600 =
         0.03493   -0.02215    0.01324   -0.01799
AFIX  43
H20   2    0.907753    0.528689    0.052205    11.00000   -1.20000
AFIX   0
C21   1    0.859533    0.616974    0.086157    11.00000    0.03518    0.07401 =
         0.02865   -0.00605    0.01049   -0.01212
AFIX  43
H21   2    0.852473    0.644459    0.053490    11.00000   -1.20000
AFIX   0
C22   1    0.835019    0.647361    0.133800    11.00000    0.02460    0.05369 =
         0.03069   -0.00405    0.00550   -0.00875
C23   1    0.905077    0.490022    0.233647    11.00000    0.04918    0.03359 =
         0.05300   -0.00419    0.02168   -0.00629
AFIX  13
H23   2    0.891470    0.518718    0.265563    11.00000   -1.20000
AFIX   0
C24   1    0.830523    0.425617    0.228017    11.00000    0.06330    0.04296 =
         0.08544    0.00170    0.02715   -0.01603
AFIX 137
H24C  2    0.839861    0.397960    0.195760    11.00000   -1.50000
H24B  2    0.755080    0.441114    0.223327    11.00000   -1.50000
H24A  2    0.848963    0.396601    0.261366    11.00000   -1.50000
AFIX   0
C25   1    1.023775    0.464989    0.246854    11.00000    0.05283    0.04154 =
         0.06891   -0.00118    0.01772    0.00382
AFIX 137
H25C  2    1.072053    0.505857    0.250445    11.00000   -1.50000
H25B  2    1.037858    0.434698    0.216908    11.00000   -1.50000
H25A  2    1.036850    0.438504    0.281603    11.00000   -1.50000
AFIX   0
C26   1    0.805132    0.724687    0.132678    11.00000    0.04132    0.05831 =
         0.03578    0.00772    0.00674   -0.00049
AFIX  13
H26   2    0.774083    0.734514    0.166230    11.00000   -1.20000
AFIX   0
C27   1    0.907486    0.769744    0.136701    11.00000    0.05721    0.05376 =
         0.06100    0.01123    0.01318   -0.00903
AFIX 137
H27C  2    0.938647    0.762270    0.103746    11.00000   -1.50000
H27B  2    0.960392    0.756224    0.169694    11.00000   -1.50000
H27A  2    0.888766    0.819505    0.139231    11.00000   -1.50000
AFIX   0
C28   1    0.720223    0.746320    0.081937    11.00000    0.05716    0.08802 =
         0.04944    0.01551    0.00149    0.01107
AFIX 137
H28C  2    0.657286    0.715146    0.078378    11.00000   -1.50000
H28B  2    0.751536    0.742662    0.048682    11.00000   -1.50000
H28A  2    0.697637    0.794965    0.086354    11.00000   -1.50000
AFIX   0
C29   1    0.592737    0.531782    0.189399    11.00000    0.04290    0.06269 =
         0.07490   -0.03610    0.02944   -0.01753
AFIX  23
H29A  2    0.640386    0.507177    0.168062    11.00000   -1.20000
H29B  2    0.567066    0.498997    0.215232    11.00000   -1.20000
AFIX   0
C30   1    0.504270    0.571789    0.154279    11.00000    0.05574    0.09301 =
         0.10885   -0.06071   -0.01073    0.00931
AFIX  23
H30A  2    0.435193    0.564837    0.166994    11.00000   -1.20000
H30B  2    0.494712    0.556595    0.115243    11.00000   -1.20000
AFIX   0
C31   1    0.540731    0.651150    0.160622    11.00000    0.03588    0.08674 =
         0.04003   -0.01668    0.00862    0.00164
C32   1    0.245368    0.845915    0.080789    11.00000    0.12353    0.04650 =
         0.09935   -0.02453    0.03773    0.00223
AFIX  23
H32B  2    0.174141    0.840663    0.055729    11.00000   -1.20000
H32A  2    0.260103    0.896557    0.087979    11.00000   -1.20000
AFIX   0
C33   1    0.248175    0.807731    0.132097    11.00000    0.13997    0.07334 =
         0.07895   -0.03743    0.03669   -0.01934
AFIX  23
H33B  2    0.323866    0.804265    0.152573    11.00000   -1.20000
H33A  2    0.205873    0.833671    0.155469    11.00000   -1.20000
AFIX   0
C34   1    0.211357    0.699069    0.170430    11.00000    0.04398    0.09107 =
         0.03803   -0.01604    0.01313    0.00349
AFIX  23
H34B  2    0.173415    0.724124    0.196238    11.00000   -1.20000
H34A  2    0.288226    0.693496    0.188617    11.00000   -1.20000
AFIX   0
C35   1    0.161437    0.628779    0.157141    11.00000    0.03665    0.07922 =
         0.03856   -0.00009    0.01749    0.00515
AFIX  23
H35B  2    0.156839    0.603491    0.191682    11.00000   -1.20000
H35A  2    0.087235    0.634211    0.135155    11.00000   -1.20000
AFIX   0
C36   1    0.182018    0.522460    0.110236    11.00000    0.04309    0.05665 =
         0.05140    0.01653    0.02080   -0.00121
AFIX  23
H36B  2    0.111371    0.527825    0.084687    11.00000   -1.20000
H36A  2    0.170230    0.495990    0.143104    11.00000   -1.20000
AFIX   0
C37   1    0.258705    0.483219    0.082239    11.00000    0.04086    0.04690 =
         0.05400    0.01671    0.01557    0.00546
AFIX  23
H37B  2    0.329573    0.477881    0.107603    11.00000   -1.20000
H37A  2    0.229803    0.435776    0.071352    11.00000   -1.20000
AFIX   0
C38   1    0.344269    0.488059    0.005858    11.00000    0.03212    0.04466 =
         0.04872   -0.00795    0.00891    0.00109
AFIX  23
H38B  2    0.317214    0.440445   -0.005806    11.00000   -1.20000
H38A  2    0.416159    0.483233    0.030384    11.00000   -1.20000
AFIX   0
C39   1    0.353617    0.530984   -0.043510    11.00000    0.03270    0.06288 =
         0.03891   -0.01207    0.00818   -0.00658
AFIX  23
H39B  2    0.391489    0.503599   -0.068097    11.00000   -1.20000
H39A  2    0.280510    0.542959   -0.064420    11.00000   -1.20000
AFIX   0
C40   1    0.419801    0.636791   -0.072640    11.00000    0.03538    0.07410 =
         0.02974    0.00434    0.01038   -0.00332
AFIX  23
H40B  2    0.346412    0.646494   -0.094256    11.00000   -1.20000
H40A  2    0.461400    0.611957   -0.096941    11.00000   -1.20000
AFIX   0
C41   1    0.474409    0.704055   -0.053450    11.00000    0.04004    0.06956 =
         0.03797    0.01175    0.01238   -0.00797
AFIX  23
H41B  2    0.546090    0.694611   -0.029883    11.00000   -1.20000
H41A  2    0.485247    0.732500   -0.085535    11.00000   -1.20000
AFIX   0
C47   1    0.122998    0.721069   -0.074513    11.00000    0.04506    0.08446 =
         0.06330    0.02838    0.00504    0.00773
AFIX  23
H47B  2    0.099821    0.705270   -0.113262    11.00000   -1.20000
H47A  2    0.188998    0.750175   -0.071770    11.00000   -1.20000
AFIX   0
O10   4    0.994345    0.550553    0.564477    11.00000    0.18257
C48   1    0.894017    0.575539    0.526789    11.00000    0.13879
AFIX  23
H48A  2    0.901876    0.570319    0.487845    11.00000   -1.20000
H48B  2    0.882004    0.625915    0.533764    11.00000   -1.20000
AFIX   0
PART 1
O3    4    0.329436    0.813820    0.057636    21.00000    0.07070    0.04273 =
         0.06650   -0.00183    0.00940   -0.00445
C42   1    0.440776    0.810515   -0.008886    21.00000    0.06001    0.04985 =
         0.08093    0.01778    0.01460   -0.01224
AFIX  23
H42B  2    0.459971    0.834377   -0.041311    21.00000   -1.20000
H42A  2    0.505535    0.810245    0.021226    21.00000   -1.20000
AFIX   0
C43   1    0.350617    0.849278    0.009443    21.00000    0.07857    0.04519 =
         0.10959    0.01764    0.02172   -0.00597
AFIX  23
H43B  2    0.371848    0.898701    0.018383    21.00000   -1.20000
H43A  2    0.285106    0.849074   -0.020219    21.00000   -1.20000
AFIX   0
PART 2
O3A   4    0.296099    0.814853    0.038966   -21.00000    0.06559    0.04490 =
         0.06141   -0.01343    0.01998   -0.00467
C42A  1    0.440776    0.810515   -0.008886   -21.00000    0.06001    0.04985 =
         0.08093    0.01778    0.01460   -0.01224
AFIX  23
H42D  2    0.405852    0.842791   -0.038563   -21.00000   -1.20000
H42C  2    0.520156    0.814414   -0.005557   -21.00000   -1.20000
AFIX   0
C43A  1    0.409678    0.832095    0.046170   -21.00000    0.08907    0.03533 =
         0.06443   -0.00242    0.01979   -0.01116
AFIX  23
H43D  2    0.452594    0.805484    0.077440   -21.00000   -1.20000
H43C  2    0.421606    0.883043    0.053098   -21.00000   -1.20000
AFIX   0
PART 0
PART 1
C44   1    0.044363    0.644846   -0.021644    31.00000    0.04766    0.07289 =
         0.07964    0.01334    0.01182   -0.00103
AFIX  23
H44B  2    0.057445    0.621230    0.014820    31.00000   -1.20000
H44A  2   -0.002449    0.614832   -0.049254    31.00000   -1.20000
AFIX   0
C45   1   -0.003852    0.719268   -0.018869    31.00000    0.04457    0.09968 =
         0.05184    0.00435    0.02062    0.01814
AFIX  23
H45B  2   -0.083876    0.717082   -0.028193    31.00000   -1.20000
H45A  2    0.017849    0.738550    0.018956    31.00000   -1.20000
AFIX   0
C46   1    0.034681    0.762199   -0.056398    31.00000    0.08306    0.07278 =
         0.05437    0.01180    0.00309    0.02596
AFIX  23
H46B  2    0.063299    0.806818   -0.038622    31.00000   -1.20000
H46A  2   -0.023744    0.773188   -0.088367    31.00000   -1.20000
AFIX   0
PART 2
C44A  1    0.044363    0.644846   -0.021644   -31.00000    0.04766    0.07289 =
         0.07964    0.01334    0.01182   -0.00103
AFIX  23
H44D  2    0.056108    0.642961    0.019197   -31.00000   -1.20000
H44C  2    0.019280    0.597991   -0.036342   -31.00000   -1.20000
AFIX   0
C45A  1   -0.039126    0.699070   -0.043053   -31.00000    0.04638    0.13155 =
         0.07259    0.04899    0.01691    0.01568
AFIX  23
H45D  2   -0.081306    0.712517   -0.014765   -31.00000   -1.20000
H45C  2   -0.089183    0.682596   -0.076707   -31.00000   -1.20000
AFIX   0
C46A  1    0.034681    0.762199   -0.056398   -31.00000    0.08306    0.07278 =
         0.05437    0.01180    0.00309    0.02596
AFIX  23
H46D  2   -0.004240    0.792742   -0.086296   -31.00000   -1.20000
H46C  2    0.062474    0.790994   -0.023221   -31.00000   -1.20000
AFIX   0
PART 0
PART 1
C49   1    0.797811    0.532312    0.536954    41.00000    0.17997
AFIX  23
H49A  2    0.765064    0.555038    0.565843    41.00000   -1.20000
H49B  2    0.742133    0.529607    0.502602    41.00000   -1.20000
AFIX   0
C50   1    0.835766    0.459973    0.555095    41.00000    0.16488
AFIX  23
H50A  2    0.846950    0.429208    0.524328    41.00000   -1.20000
H50B  2    0.789905    0.436377    0.577933    41.00000   -1.20000
AFIX   0
C51   1    0.950167    0.492597    0.591781    41.00000    0.21529
AFIX  23
H51A  2    0.936544    0.509192    0.627836    41.00000   -1.20000
H51B  2    1.004714    0.454532    0.599150    41.00000   -1.20000
AFIX   0
PART 2
C49A  1    0.797811    0.532312    0.536954   -41.00000    0.17997
AFIX  23
H49C  2    0.734111    0.562191    0.538494   -41.00000   -1.20000
H49D  2    0.777422    0.495190    0.508695   -41.00000   -1.20000
AFIX   0
C50A  1    0.843388    0.503995    0.589025   -41.00000    0.07945
AFIX  23
H50C  2    0.832985    0.537089    0.618523   -41.00000   -1.20000
H50D  2    0.806976    0.459180    0.594603   -41.00000   -1.20000
AFIX   0
C51A  1    0.950167    0.492597    0.591781   -41.00000    0.21529
AFIX  23
H51C  2    0.961006    0.447646    0.573353   -41.00000   -1.20000
H51D  2    0.987837    0.489566    0.630888   -41.00000   -1.20000
PART 0
AFIX   0
HKLF 4
REM  S21ME3 in P2(1)/c
REM R1 =  0.0656 for   10950 Fo > 4sig(Fo)  and  0.0683 for all   11648 data
REM    625 parameters refined using      0 restraints
END
;
 
#===END

data_Compound_5-THF
 
_audit_creation_date                    2021-09-30T10:24:04-00:00
_audit_creation_method                  'WinGX routine CIF_UPDATE'
_audit_conform_dict_name                cif_core.dic
_audit_conform_dict_version             2.4.3
_audit_conform_dict_location            ftp://ftp.iucr.org/pub/cif_core.dic
 
#----------------------------------------------------------------------------#
#                   CHEMICAL INFORMATION                                     #
#----------------------------------------------------------------------------#
 
_chemical_formula_moiety         'C31 H50 Al N2 O2 Si2, C20 H40 K O8, C4 H8 O '
_chemical_formula_sum                   'C55 H98 Al K N2 O11 Si2'
_chemical_formula_weight                1085.61
 
#----------------------------------------------------------------------------#
#                   UNIT CELL INFORMATION                                    #
#----------------------------------------------------------------------------#
 
_symmetry_cell_setting                  monoclinic
_symmetry_space_group_name_H-M          'P 1 21/n 1'
_symmetry_space_group_name_Hall         '-P 2yn'
_symmetry_Int_Tables_number             14
loop_
    _symmetry_equiv_pos_as_xyz
'x, y, z'
'-x+1/2, y+1/2, -z+1/2'
'-x, -y, -z'
'x-1/2, -y-1/2, z-1/2'
 
_cell_length_a                          20.6978(2)
_cell_length_b                          14.67839(9)
_cell_length_c                          22.4651(2)
_cell_angle_alpha                       90
_cell_angle_beta                        115.1222(11)
_cell_angle_gamma                       90
_cell_volume                            6179.50(9)
_cell_formula_units_Z                   4
_cell_measurement_temperature           128(12)
_cell_measurement_reflns_used           33258
_cell_measurement_theta_min             3.861
_cell_measurement_theta_max             73.221
_cell_measurement_wavelength            1.54184
 
#----------------------------------------------------------------------------#
#                   CRYSTAL INFORMATION                                      #
#----------------------------------------------------------------------------#
 
_exptl_crystal_description              plate
_exptl_crystal_colour                   colourless
_exptl_crystal_size_max                 0.43
_exptl_crystal_size_mid                 0.271
_exptl_crystal_size_min                 0.059
_exptl_crystal_density_diffrn           1.167
_exptl_crystal_density_method           'not measured'
_exptl_crystal_F_000                    2360
loop_
    _exptl_crystal_face_index_h
    _exptl_crystal_face_index_k
    _exptl_crystal_face_index_l
    _exptl_crystal_face_perp_dist
-1 8 -8 0.1203
4 0 11 0.1673
-1 -9 5 0.1086
12 0 -12 0.0328
-12 0 11 0.0191
5 3 9 0.1848
-11 5 8 0.111
11 -5 -8 0.0802
12 -4 -4 0.1185
5 -6 -12 0.1332
-5 -2 -10 0.1939
-11 5 6 0.0819
0 9 -2 0.2013
-3 -8 -4 0.1599
8 4 -13 0.0757
10 5 -1 0.2083
-11 -5 9 0.0806
-9 -4 12 0.05
13 2 -4 0.1497
-11 -1 13 0.0175
 
 
#----------------------------------------------------------------------------#
#                   ABSORPTION CORRECTION                                    #
#----------------------------------------------------------------------------#
 
_exptl_absorpt_coefficient_mu           1.7
_exptl_absorpt_correction_type          gaussian
_exptl_absorpt_process_details
;
        CrysAlisPro 1.171.40.53 (Rigaku Oxford Diffraction, 2019)
Numerical absorption correction based on gaussian integration over
                        a multifaceted crystal model
        Empirical absorption correction using spherical harmonics,
 implemented in SCALE3 ABSPACK scaling algorithm.
;
_exptl_absorpt_correction_T_min         0.317
_exptl_absorpt_correction_T_max         1
 
#----------------------------------------------------------------------------#
#                   DATA COLLECTION                                          #
#----------------------------------------------------------------------------#
 
_diffrn_source                          'micro-focus sealed X-ray tube'
_diffrn_ambient_temperature             128(12)
_diffrn_radiation_wavelength            1.54184
_diffrn_radiation_type                  'Cu K\a'
_diffrn_radiation_monochromator         mirror
_diffrn_radiation_probe                 x-ray
_diffrn_detector                        'CCD plate'
_diffrn_detector_area_resol_mean        8.0856
_diffrn_orient_matrix_type
                                'CrysAlisPro convention (1999,Acta A55,543-557)'
_diffrn_orient_matrix_ub_11             -0.0214662
_diffrn_orient_matrix_ub_12             -0.0823411
_diffrn_orient_matrix_ub_13             0.0301693
_diffrn_orient_matrix_ub_21             -0.0559814
_diffrn_orient_matrix_ub_22             0.0590367
_diffrn_orient_matrix_ub_23             0.010254
_diffrn_orient_matrix_ub_31             -0.0562162
_diffrn_orient_matrix_ub_32             -0.0273622
_diffrn_orient_matrix_ub_33             -0.0687263
_diffrn_measurement_device              'four-circle diffractometer'
_diffrn_measurement_device_type
                                       'SuperNova, Dual, Cu at home/near, EosS2'
_diffrn_measurement_method              '\w scans'
_diffrn_reflns_av_R_equivalents         0.0347
_diffrn_reflns_av_unetI/netI            0.0472
_diffrn_reflns_number                   84371
_diffrn_reflns_limit_h_min              -25
_diffrn_reflns_limit_h_max              25
_diffrn_reflns_limit_k_min              -18
_diffrn_reflns_limit_k_max              18
_diffrn_reflns_limit_l_min              -27
_diffrn_reflns_limit_l_max              25
_diffrn_reflns_theta_min                3.7136
_diffrn_reflns_theta_max                73.3989
_diffrn_reflns_theta_full               74.3338
_diffrn_measured_fraction_theta_full
                                        0.98
_diffrn_measured_fraction_theta_max
                                        0.9954
_diffrn_reflns_Laue_measured_fraction_full
                                        1
_diffrn_reflns_Laue_measured_fraction_max
                                        0.996
_diffrn_reflns_point_group_measured_fraction_full
                                        1
_diffrn_reflns_point_group_measured_fraction_max
                                        0.996
_reflns_number_total                    12382
_reflns_number_gt                       10877
_reflns_threshold_expression            'I > 2\s(I)'
 
#----------------------------------------------------------------------------#
#                   COMPUTER PROGRAMS USED                                   #
#----------------------------------------------------------------------------#
 
_computing_data_collection
                                     'CrysAlisPro 1.171.40.53 (Rigaku OD, 2019)'
_computing_cell_refinement
                                     'CrysAlisPro 1.171.40.53 (Rigaku OD, 2019)'
_computing_data_reduction
                                     'CrysAlisPro 1.171.40.53 (Rigaku OD, 2019)'
_computing_structure_refinement         'SHELXL-2014/6 (Sheldrick, 2014)'
_computing_molecular_graphics           'Ortep for Windows (Farrugia, 2012)'
_computing_publication_material
                                   'WinGX publication routines (Farrugia, 2012)'
 
#----------------------------------------------------------------------------#
#                   STRUCTURE SOLUTION
#----------------------------------------------------------------------------#
 
_atom_sites_solution_hydrogens          geom
 
#----------------------------------------------------------------------------#
#                   REFINEMENT INFORMATION                                   #
#----------------------------------------------------------------------------#
 
_refine_ls_structure_factor_coef        Fsqd
_refine_ls_matrix_type                  full
_refine_ls_weighting_scheme             calc
_refine_ls_weighting_details
              'w=1/[\s^2^(Fo^2^)+(0.0749P)^2^+4.5850P] where P=(Fo^2^+2Fc^2^)/3'
_refine_ls_hydrogen_treatment           constr
_refine_ls_extinction_method            none
_refine_ls_number_reflns                12382
_refine_ls_number_parameters            657
_refine_ls_number_restraints            10
_refine_ls_number_constraints           0
_refine_ls_R_factor_all                 0.0555
_refine_ls_R_factor_gt                  0.0486
_refine_ls_wR_factor_ref                0.1413
_refine_ls_wR_factor_gt                 0.134
_refine_ls_goodness_of_fit_ref          1.033
_refine_ls_restrained_S_all             1.038
_refine_ls_shift/su_max                 0.001
_refine_ls_shift/su_mean                0
_refine_diff_density_max                0.693
_refine_diff_density_min                -0.665
_refine_diff_density_rms                0.056
 
#----------------------------------------------------------------------------#
#                   ATOMIC TYPES, COORDINATES AND THERMAL PARAMETERS         #
#----------------------------------------------------------------------------#
 
loop_
    _atom_type_symbol
    _atom_type_description
    _atom_type_scat_dispersion_real
    _atom_type_scat_dispersion_imag
    _atom_type_scat_source
C C 0.0181 0.0091 'International Tables Vol C Tables 4.2.6.8 and 6.1.1.4'
H H 0 0 'International Tables Vol C Tables 4.2.6.8 and 6.1.1.4'
N N 0.0311 0.018 'International Tables Vol C Tables 4.2.6.8 and 6.1.1.4'
O O 0.0492 0.0322 'International Tables Vol C Tables 4.2.6.8 and 6.1.1.4'
Al Al 0.213 0.2455 'International Tables Vol C Tables 4.2.6.8 and 6.1.1.4'
Si Si 0.2541 0.3302 'International Tables Vol C Tables 4.2.6.8 and 6.1.1.4'
K K 0.3868 1.0657 'International Tables Vol C Tables 4.2.6.8 and 6.1.1.4'
 
loop_
    _atom_site_label
    _atom_site_type_symbol
    _atom_site_fract_x
    _atom_site_fract_y
    _atom_site_fract_z
    _atom_site_U_iso_or_equiv
    _atom_site_adp_type
    _atom_site_occupancy
    _atom_site_calc_flag
    _atom_site_disorder_assembly
    _atom_site_disorder_group
K K 0.64803(2) 0.24388(3) 0.46558(2) 0.03400(11) Uani 1 d . .
Si1 Si 0.58856(2) 0.21248(3) 0.89898(2) 0.02301(11) Uani 1 d . .
Si2 Si 0.43215(2) 0.17623(3) 0.83315(2) 0.02325(11) Uani 1 d . .
Al Al 0.50212(3) 0.28346(3) 0.75585(3) 0.02238(12) Uani 1 d . .
O1 O 0.51224(7) 0.17200(9) 0.89399(6) 0.0266(3) Uani 1 d . .
O2 O 0.48832(9) 0.23376(12) 0.67765(8) 0.0417(4) Uani 1 d . .
O3 O 0.63136(8) 0.09455(10) 0.38476(8) 0.0372(3) Uani 1 d . .
O4 O 0.67122(9) 0.26432(11) 0.35340(7) 0.0384(3) Uani 1 d . .
O5 O 0.65202(8) 0.41882(10) 0.41571(7) 0.0356(3) Uani 1 d . .
O6 O 0.66862(9) 0.39725(11) 0.54551(8) 0.0418(4) Uani 1 d . .
O7 O 0.62183(10) 0.23153(12) 0.57573(7) 0.0445(4) Uani 1 d . .
O8 O 0.62816(8) 0.07045(11) 0.50919(8) 0.0397(3) Uani 1 d . .
O9 O 0.49920(11) 0.22176(14) 0.40915(10) 0.0597(5) Uani 1 d . .
O11 O 0.50386(15) -0.14303(18) 0.86996(13) 0.0796(7) Uani 1 d . .
N1 N 0.58204(8) 0.22663(10) 0.82073(7) 0.0227(3) Uani 1 d . .
N2 N 0.42972(8) 0.26659(10) 0.78398(7) 0.0227(3) Uani 1 d . .
C1 C 0.64102(9) 0.19972(13) 0.80730(8) 0.0252(4) Uani 1 d . .
C2 C 0.64744(10) 0.10860(14) 0.78931(9) 0.0292(4) Uani 1 d . .
C3 C 0.70477(11) 0.08459(18) 0.77551(11) 0.0404(5) Uani 1 d . .
H3 H 0.7085 0.0236 0.7631 0.048 Uiso 1 calc . .
C4 C 0.75624(11) 0.1469(2) 0.77940(11) 0.0472(6) Uani 1 d . .
H4 H 0.7946 0.1294 0.7692 0.057 Uiso 1 calc . .
C5 C 0.75111(11) 0.23472(19) 0.79821(11) 0.0432(5) Uani 1 d . .
H5 H 0.7868 0.2776 0.8014 0.052 Uiso 1 calc . .
C6 C 0.69496(10) 0.26283(15) 0.81277(9) 0.0321(4) Uani 1 d . .
C7 C 0.59353(11) 0.03530(14) 0.78375(10) 0.0319(4) Uani 1 d . .
H7 H 0.5637 0.0584 0.8058 0.038 Uiso 1 calc . .
C8 C 0.54362(12) 0.01658(15) 0.71149(11) 0.0374(5) Uani 1 d . .
H8A H 0.5195 0.0731 0.6905 0.056 Uiso 1 calc . .
H8B H 0.508 -0.029 0.7091 0.056 Uiso 1 calc . .
H8C H 0.5715 -0.0064 0.6887 0.056 Uiso 1 calc . .
C9 C 0.62816(15) -0.05442(16) 0.81728(13) 0.0471(6) Uani 1 d . .
H9A H 0.6508 -0.084 0.7919 0.071 Uiso 1 calc . .
H9B H 0.5915 -0.0948 0.8195 0.071 Uiso 1 calc . .
H9C H 0.6642 -0.0418 0.8619 0.071 Uiso 1 calc . .
C10 C 0.69560(12) 0.35924(16) 0.83655(11) 0.0406(5) Uani 1 d . .
H10 H 0.6515 0.3685 0.8436 0.049 Uiso 1 calc . .
C11 C 0.6952(2) 0.4292(2) 0.78548(17) 0.0663(8) Uani 1 d . .
H11A H 0.7383 0.4217 0.7782 0.099 Uiso 1 calc . .
H11B H 0.6941 0.4909 0.8017 0.099 Uiso 1 calc . .
H11C H 0.6529 0.4197 0.744 0.099 Uiso 1 calc . .
C12 C 0.76049(16) 0.3738(2) 0.90266(15) 0.0642(8) Uani 1 d . .
H12A H 0.7601 0.3282 0.9343 0.096 Uiso 1 calc . .
H12B H 0.7583 0.435 0.9193 0.096 Uiso 1 calc . .
H12C H 0.8044 0.3677 0.8965 0.096 Uiso 1 calc . .
C13 C 0.65876(10) 0.12811(14) 0.94691(9) 0.0312(4) Uani 1 d . .
H13A H 0.6616 0.1231 0.9914 0.047 Uiso 1 calc . .
H13B H 0.7049 0.1483 0.9493 0.047 Uiso 1 calc . .
H13C H 0.6467 0.0686 0.9252 0.047 Uiso 1 calc . .
C14 C 0.60692(11) 0.32202(14) 0.94591(10) 0.0340(4) Uani 1 d . .
H14A H 0.5773 0.3705 0.9173 0.051 Uiso 1 calc . .
H14B H 0.6574 0.338 0.9611 0.051 Uiso 1 calc . .
H14C H 0.5957 0.315 0.9839 0.051 Uiso 1 calc . .
C15 C 0.36609(12) 0.18602(16) 0.86899(11) 0.0381(5) Uani 1 d . .
H15A H 0.3654 0.1292 0.8916 0.057 Uiso 1 calc . .
H15B H 0.3186 0.1975 0.8338 0.057 Uiso 1 calc . .
H15C H 0.3796 0.2366 0.9005 0.057 Uiso 1 calc . .
C16 C 0.41500(11) 0.06594(13) 0.78782(10) 0.0313(4) Uani 1 d . .
H16A H 0.4437 0.0629 0.7626 0.047 Uiso 1 calc . .
H16B H 0.3643 0.0616 0.7577 0.047 Uiso 1 calc . .
H16C H 0.428 0.0154 0.8193 0.047 Uiso 1 calc . .
C17 C 0.36751(10) 0.32321(12) 0.75851(9) 0.0248(4) Uani 1 d . .
C18 C 0.31088(10) 0.30478(12) 0.69669(9) 0.0261(4) Uani 1 d . .
C19 C 0.25098(10) 0.36177(14) 0.67266(10) 0.0327(4) Uani 1 d . .
H19 H 0.2134 0.3497 0.6307 0.039 Uiso 1 calc . .
C20 C 0.24536(11) 0.43510(15) 0.70867(11) 0.0369(5) Uani 1 d . .
H20 H 0.2043 0.473 0.6918 0.044 Uiso 1 calc . .
C21 C 0.30029(12) 0.45259(14) 0.76957(11) 0.0362(4) Uani 1 d . .
H21 H 0.2964 0.5029 0.7945 0.043 Uiso 1 calc . .
C22 C 0.36148(11) 0.39820(13) 0.79548(10) 0.0309(4) Uani 1 d . .
C23 C 0.31098(10) 0.22222(13) 0.65613(9) 0.0284(4) Uani 1 d . .
H23 H 0.357 0.1891 0.6804 0.034 Uiso 1 calc . .
C24 C 0.30662(13) 0.24845(15) 0.58850(10) 0.0400(5) Uani 1 d . .
H24A H 0.2611 0.2792 0.563 0.06 Uiso 1 calc . .
H24B H 0.3098 0.1934 0.5652 0.06 Uiso 1 calc . .
H24C H 0.3461 0.2895 0.5941 0.06 Uiso 1 calc . .
C25 C 0.25033(12) 0.15739(15) 0.64920(13) 0.0437(5) Uani 1 d . .
H25A H 0.2548 0.1404 0.693 0.066 Uiso 1 calc . .
H25B H 0.253 0.1025 0.6255 0.066 Uiso 1 calc . .
H25C H 0.2044 0.1877 0.6248 0.066 Uiso 1 calc . .
C26 C 0.42007(12) 0.42256(15) 0.86227(11) 0.0394(5) Uani 1 d . .
H26 H 0.4535 0.3695 0.8774 0.047 Uiso 1 calc . .
C27 C 0.46282(16) 0.50464(19) 0.85658(15) 0.0570(7) Uani 1 d . .
H27A H 0.4824 0.4911 0.8247 0.085 Uiso 1 calc . .
H27B H 0.502 0.5174 0.8996 0.085 Uiso 1 calc . .
H27C H 0.4315 0.5579 0.8418 0.085 Uiso 1 calc . .
C28 C 0.39260(16) 0.4403(2) 0.91474(13) 0.0551(7) Uani 1 d . .
H28A H 0.3634 0.4957 0.9035 0.083 Uiso 1 calc . .
H28B H 0.4332 0.4482 0.9576 0.083 Uiso 1 calc . .
H28C H 0.3637 0.3885 0.9166 0.083 Uiso 1 calc . .
C29 C 0.50245(13) 0.40872(15) 0.72393(14) 0.0441(5) Uani 1 d . .
H29A H 0.4612 0.4446 0.7222 0.053 Uiso 1 calc . .
H29B H 0.5473 0.4413 0.751 0.053 Uiso 1 calc . .
C30 C 0.49652(15) 0.3872(2) 0.65549(15) 0.0610(8) Uani 1 d . .
H30 H 0.4975 0.4341 0.6268 0.073 Uiso 1 calc . .
C31 C 0.48992(15) 0.3009(3) 0.63775(12) 0.0587(8) Uani 1 d . .
H31 H 0.4862 0.2857 0.5953 0.07 Uiso 1 calc . .
C32 C 0.67655(13) 0.10326(17) 0.35174(12) 0.0448(5) Uani 1 d . .
H32A H 0.6709 0.0495 0.3233 0.054 Uiso 1 calc . .
H32B H 0.727 0.1067 0.3843 0.054 Uiso 1 calc . .
C33 C 0.65664(14) 0.18775(18) 0.31104(12) 0.0464(5) Uani 1 d . .
H33A H 0.6845 0.192 0.2846 0.056 Uiso 1 calc . .
H33B H 0.6053 0.1862 0.2806 0.056 Uiso 1 calc . .
C34 C 0.64862(14) 0.34795(17) 0.31875(11) 0.0432(5) Uani 1 d . .
H34A H 0.5958 0.3509 0.2975 0.052 Uiso 1 calc . .
H34B H 0.6661 0.3523 0.2841 0.052 Uiso 1 calc . .
C35 C 0.67796(13) 0.42499(16) 0.36638(12) 0.0427(5) Uani 1 d . .
H35A H 0.7307 0.4224 0.3871 0.051 Uiso 1 calc . .
H35B H 0.6632 0.4838 0.3429 0.051 Uiso 1 calc . .
C36 C 0.68402(14) 0.48687(15) 0.46448(13) 0.0455(5) Uani 1 d . .
H36A H 0.6754 0.5477 0.4436 0.055 Uiso 1 calc . .
H36B H 0.7362 0.4768 0.4868 0.055 Uiso 1 calc . .
C37 C 0.65318(15) 0.48312(15) 0.51353(13) 0.0460(5) Uani 1 d . .
H37A H 0.6738 0.5324 0.5463 0.055 Uiso 1 calc . .
H37B H 0.6009 0.4921 0.4912 0.055 Uiso 1 calc . .
C38 C 0.64193(16) 0.39078(19) 0.59431(12) 0.0513(6) Uani 1 d . .
H38A H 0.5897 0.4009 0.574 0.062 Uiso 1 calc . .
H38B H 0.6644 0.438 0.6284 0.062 Uiso 1 calc . .
C39 C 0.65856(16) 0.29775(19) 0.62498(11) 0.0510(6) Uani 1 d . .
H39A H 0.7106 0.2866 0.6436 0.061 Uiso 1 calc . .
H39B H 0.6431 0.2935 0.661 0.061 Uiso 1 calc . .
C40 C 0.62650(16) 0.14211(19) 0.60281(12) 0.0522(6) Uani 1 d . .
H40A H 0.6038 0.1414 0.6337 0.063 Uiso 1 calc . .
H40B H 0.6772 0.1243 0.6272 0.063 Uiso 1 calc . .
C41 C 0.58929(15) 0.07671(18) 0.54787(12) 0.0491(6) Uani 1 d . .
H41A H 0.5863 0.016 0.5658 0.059 Uiso 1 calc . .
H41B H 0.5402 0.0982 0.5205 0.059 Uiso 1 calc . .
C42 C 0.59571(13) 0.00928(15) 0.45554(12) 0.0431(5) Uani 1 d . .
H42A H 0.5463 0.029 0.4276 0.052 Uiso 1 calc . .
H42B H 0.594 -0.0528 0.4721 0.052 Uiso 1 calc . .
C43 C 0.63875(13) 0.00865(15) 0.41616(12) 0.0430(5) Uani 1 d . .
H43A H 0.6896 -0.0029 0.4454 0.052 Uiso 1 calc . .
H43B H 0.6217 -0.0404 0.3828 0.052 Uiso 1 calc . .
C44 C 0.46025(18) 0.2758(3) 0.43563(17) 0.0682(8) Uani 1 d . .
H44A H 0.4878 0.2836 0.4837 0.082 Uiso 1 calc . .
H44B H 0.414 0.2467 0.4272 0.082 Uiso 1 calc . .
C45 C 0.44847(17) 0.3666(2) 0.40102(17) 0.0683(9) Uani 1 d . .
H45A H 0.3988 0.3878 0.3874 0.082 Uiso 1 calc . .
H45B H 0.4816 0.4132 0.4299 0.082 Uiso 1 calc . .
C46 C 0.46326(16) 0.3485(2) 0.34218(18) 0.0674(8) Uani 1 d . .
H46A H 0.5076 0.3793 0.3466 0.081 Uiso 1 calc . .
H46B H 0.4232 0.3696 0.3013 0.081 Uiso 1 calc . .
C47 C 0.47120(16) 0.2451(2) 0.34199(15) 0.0619(8) Uani 1 d . .
H47A H 0.4245 0.2154 0.317 0.074 Uiso 1 calc . .
H47B H 0.5043 0.2273 0.3226 0.074 Uiso 1 calc . .
C52 C 0.52492(18) -0.0859(2) 0.92821(17) 0.0693(8) Uani 1 d . .
H52A H 0.5256 -0.0209 0.9166 0.083 Uiso 1 calc . .
H52B H 0.573 -0.103 0.9614 0.083 Uiso 1 calc . .
C53 C 0.4702(2) -0.1017(3) 0.95451(16) 0.0722(9) Uani 1 d . .
H53A H 0.4276 -0.0627 0.9322 0.087 Uiso 1 calc . .
H53B H 0.4901 -0.0914 1.0026 0.087 Uiso 1 calc . .
C54 C 0.4533(2) -0.2017(3) 0.93727(18) 0.0851(12) Uani 1 d . .
H54A H 0.4904 -0.2417 0.9691 0.102 Uiso 1 calc . .
H54B H 0.4063 -0.2184 0.9358 0.102 Uiso 1 calc . .
C55 C 0.4527(2) -0.2072(3) 0.87092(19) 0.0904(12) Uani 1 d . .
H55A H 0.4656 -0.2694 0.8627 0.108 Uiso 1 calc . .
H55B H 0.4048 -0.1923 0.8365 0.108 Uiso 1 calc . .
O10 O 0.78972(19) 0.1851(3) 0.52714(18) 0.0585(10) Uiso 0.618(6) d A 1
C48 C 0.8150(3) 0.1001(4) 0.5583(3) 0.0669(14) Uiso 0.618(6) d A 1
H48A H 0.8404 0.0676 0.5359 0.08 Uiso 0.618(6) calc A 1
H48B H 0.7742 0.062 0.5551 0.08 Uiso 0.618(6) calc A 1
C49 C 0.8622(4) 0.1141(5) 0.6257(3) 0.0831(18) Uiso 0.618(6) d A 1
H49A H 0.8461 0.077 0.6536 0.1 Uiso 0.618(6) calc A 1
H49B H 0.9107 0.0937 0.6335 0.1 Uiso 0.618(6) calc A 1
C50 C 0.8644(5) 0.2050(6) 0.6431(4) 0.103(2) Uiso 0.618(6) d A 1
H50A H 0.9142 0.2254 0.6686 0.124 Uiso 0.618(6) calc A 1
H50B H 0.8371 0.2154 0.6695 0.124 Uiso 0.618(6) calc A 1
C51 C 0.8307(5) 0.2537(5) 0.5784(4) 0.105(3) Uiso 0.618(6) d A 1
H51A H 0.7984 0.3021 0.5804 0.126 Uiso 0.618(6) calc A 1
H51B H 0.8679 0.2822 0.5679 0.126 Uiso 0.618(6) calc A 1
O10A O 0.7785(3) 0.2061(5) 0.5456(3) 0.0630(16) Uiso 0.382(6) d A 2
C48A C 0.8097(8) 0.1663(14) 0.6125(7) 0.142(6) Uiso 0.382(6) d A 2
H48C H 0.791 0.1044 0.6132 0.17 Uiso 0.382(6) calc A 2
H48D H 0.8014 0.2056 0.6445 0.17 Uiso 0.382(6) calc A 2
C49A C 0.8885(6) 0.1645(11) 0.6254(6) 0.101(4) Uiso 0.382(6) d A 2
H49C H 0.9133 0.2215 0.6463 0.121 Uiso 0.382(6) calc A 2
H49D H 0.9138 0.1118 0.6529 0.121 Uiso 0.382(6) calc A 2
C50A C 0.8816(10) 0.1558(13) 0.5603(8) 0.166(8) Uiso 0.382(6) d A 2
H50C H 0.8564 0.0994 0.5386 0.199 Uiso 0.382(6) calc A 2
H50D H 0.928 0.1602 0.5575 0.199 Uiso 0.382(6) calc A 2
C51A C 0.8359(5) 0.2409(6) 0.5347(5) 0.070(2) Uiso 0.382(6) d A 2
H51C H 0.8575 0.2958 0.5614 0.084 Uiso 0.382(6) calc A 2
H51D H 0.8233 0.2529 0.4877 0.084 Uiso 0.382(6) calc A 2
 
loop_
    _atom_site_aniso_label
    _atom_site_aniso_U_11
    _atom_site_aniso_U_22
    _atom_site_aniso_U_33
    _atom_site_aniso_U_23
    _atom_site_aniso_U_13
    _atom_site_aniso_U_12
K 0.0444(2) 0.0266(2) 0.0286(2) 0.00045(15) 0.01317(18) -0.00504(17)
Si1 0.0229(2) 0.0238(2) 0.0194(2) -0.00005(17) 0.00613(18) -0.00017(17)
Si2 0.0226(2) 0.0226(2) 0.0246(2) 0.00370(17) 0.00999(18) 0.00020(17)
Al 0.0233(3) 0.0212(2) 0.0221(2) 0.00326(19) 0.0091(2) 0.00108(19)
O1 0.0260(6) 0.0303(7) 0.0226(6) 0.0048(5) 0.0094(5) -0.0001(5)
O2 0.0401(8) 0.0476(9) 0.0335(8) -0.0028(7) 0.0120(6) 0.0057(7)
O3 0.0376(8) 0.0288(7) 0.0437(8) -0.0047(6) 0.0157(6) 0.0001(6)
O4 0.0482(9) 0.0357(8) 0.0331(7) -0.0009(6) 0.0192(7) -0.0006(6)
O5 0.0400(8) 0.0281(7) 0.0418(8) 0.0020(6) 0.0203(6) -0.0047(6)
O6 0.0545(9) 0.0323(8) 0.0400(8) -0.0063(6) 0.0213(7) -0.0065(7)
O7 0.0606(10) 0.0426(9) 0.0289(7) -0.0006(6) 0.0177(7) -0.0109(8)
O8 0.0404(8) 0.0340(8) 0.0382(8) 0.0036(6) 0.0104(6) -0.0085(6)
O9 0.0576(11) 0.0576(12) 0.0604(12) 0.0004(9) 0.0218(9) 0.0099(9)
O11 0.1065(19) 0.0717(15) 0.0817(16) 0.0050(12) 0.0604(15) -0.0012(14)
N1 0.0207(7) 0.0230(7) 0.0227(7) -0.0007(6) 0.0077(6) 0.0000(5)
N2 0.0220(7) 0.0199(7) 0.0253(7) 0.0024(6) 0.0091(6) 0.0031(5)
C1 0.0202(8) 0.0328(9) 0.0201(8) 0.0008(7) 0.0061(6) 0.0001(7)
C2 0.0252(9) 0.0351(10) 0.0246(9) -0.0016(7) 0.0081(7) 0.0044(7)
C3 0.0310(10) 0.0539(13) 0.0353(11) -0.0064(10) 0.0131(9) 0.0094(9)
C4 0.0255(10) 0.0798(18) 0.0393(12) -0.0079(12) 0.0168(9) 0.0048(10)
C5 0.0249(10) 0.0719(16) 0.0331(11) -0.0040(10) 0.0126(8) -0.0117(10)
C6 0.0251(9) 0.0444(11) 0.0240(9) -0.0015(8) 0.0079(7) -0.0077(8)
C7 0.0363(10) 0.0266(9) 0.0331(10) -0.0031(8) 0.0150(8) 0.0032(8)
C8 0.0403(11) 0.0313(10) 0.0369(11) -0.0071(8) 0.0129(9) -0.0040(8)
C9 0.0602(15) 0.0331(11) 0.0474(13) 0.0030(10) 0.0222(11) 0.0110(10)
C10 0.0415(12) 0.0427(12) 0.0386(11) -0.0066(9) 0.0179(9) -0.0194(10)
C11 0.089(2) 0.0506(16) 0.076(2) 0.0030(14) 0.0515(18) -0.0243(15)
C12 0.0508(15) 0.075(2) 0.0552(16) -0.0276(15) 0.0114(13) -0.0268(14)
C13 0.0278(9) 0.0347(10) 0.0236(9) 0.0018(7) 0.0036(7) 0.0020(8)
C14 0.0389(11) 0.0324(10) 0.0291(9) -0.0066(8) 0.0127(8) -0.0036(8)
C15 0.0348(10) 0.0440(12) 0.0431(11) 0.0078(9) 0.0238(9) 0.0020(9)
C16 0.0309(9) 0.0237(9) 0.0348(10) 0.0041(7) 0.0096(8) -0.0021(7)
C17 0.0246(8) 0.0211(8) 0.0304(9) 0.0054(7) 0.0133(7) 0.0036(7)
C18 0.0251(8) 0.0211(8) 0.0315(9) 0.0069(7) 0.0116(7) 0.0024(7)
C19 0.0267(9) 0.0305(10) 0.0383(10) 0.0115(8) 0.0115(8) 0.0055(8)
C20 0.0337(10) 0.0341(10) 0.0479(12) 0.0147(9) 0.0222(9) 0.0149(8)
C21 0.0433(11) 0.0281(10) 0.0456(11) 0.0048(9) 0.0269(10) 0.0116(8)
C22 0.0340(10) 0.0256(9) 0.0370(10) 0.0012(8) 0.0189(8) 0.0043(8)
C23 0.0262(9) 0.0222(8) 0.0289(9) 0.0043(7) 0.0042(7) 0.0014(7)
C24 0.0496(13) 0.0336(11) 0.0264(10) 0.0041(8) 0.0060(9) 0.0089(9)
C25 0.0317(11) 0.0284(10) 0.0607(14) 0.0021(10) 0.0096(10) -0.0037(8)
C26 0.0410(11) 0.0338(11) 0.0414(11) -0.0089(9) 0.0155(9) 0.0047(9)
C27 0.0606(16) 0.0414(14) 0.0629(17) -0.0143(12) 0.0203(13) -0.0114(12)
C28 0.0598(16) 0.0616(16) 0.0423(13) -0.0125(12) 0.0203(12) 0.0117(13)
C29 0.0378(11) 0.0278(10) 0.0689(16) 0.0009(10) 0.0246(11) -0.0008(9)
C30 0.0560(15) 0.0683(19) 0.0556(16) 0.0377(15) 0.0208(13) 0.0025(13)
C31 0.0527(15) 0.095(2) 0.0300(12) 0.0029(13) 0.0192(11) -0.0067(15)
C32 0.0468(13) 0.0407(12) 0.0502(13) -0.0158(10) 0.0237(11) -0.0015(10)
C33 0.0543(14) 0.0515(14) 0.0376(12) -0.0111(10) 0.0235(11) -0.0050(11)
C34 0.0494(13) 0.0479(13) 0.0368(11) 0.0098(10) 0.0228(10) 0.0034(10)
C35 0.0479(13) 0.0371(11) 0.0502(13) 0.0113(10) 0.0276(11) 0.0000(10)
C36 0.0537(14) 0.0266(10) 0.0571(14) -0.0033(10) 0.0245(12) -0.0112(9)
C37 0.0578(14) 0.0279(11) 0.0523(14) -0.0097(10) 0.0234(12) -0.0062(10)
C38 0.0704(17) 0.0492(14) 0.0387(12) -0.0132(11) 0.0274(12) -0.0107(12)
C39 0.0685(17) 0.0537(15) 0.0291(11) -0.0074(10) 0.0191(11) -0.0128(13)
C40 0.0692(17) 0.0506(14) 0.0369(12) 0.0097(11) 0.0225(12) -0.0109(12)
C41 0.0563(15) 0.0443(13) 0.0457(13) 0.0098(11) 0.0207(11) -0.0122(11)
C42 0.0428(12) 0.0274(10) 0.0495(13) 0.0003(9) 0.0104(10) -0.0068(9)
C43 0.0414(12) 0.0272(10) 0.0519(13) -0.0033(9) 0.0115(10) 0.0015(9)
C44 0.0572(17) 0.084(2) 0.0636(19) -0.0058(16) 0.0258(15) 0.0008(16)
C45 0.0545(16) 0.0582(18) 0.076(2) -0.0174(16) 0.0125(15) -0.0004(13)
C46 0.0443(14) 0.073(2) 0.087(2) 0.0236(17) 0.0299(15) 0.0118(14)
C47 0.0485(15) 0.076(2) 0.0549(16) -0.0124(14) 0.0158(13) 0.0041(14)
C52 0.0648(19) 0.0657(19) 0.073(2) 0.0133(16) 0.0256(16) 0.0072(15)
C53 0.084(2) 0.082(2) 0.0542(17) 0.0132(16) 0.0328(16) 0.0061(18)
C54 0.075(2) 0.107(3) 0.065(2) 0.028(2) 0.0222(18) -0.011(2)
C55 0.097(3) 0.105(3) 0.067(2) -0.002(2) 0.032(2) -0.027(2)
 
 
#----------------------------------------------------------------------------#
#                   MOLECULAR GEOMETRY                                       #
#----------------------------------------------------------------------------#
 
_geom_special_details
;
 All esds (except the esd in the dihedral angle between two l.s. planes)
 are estimated using the full covariance matrix.  The cell esds are taken
 into account individually in the estimation of esds in distances, angles
 and torsion angles; correlations between esds in cell parameters are only
 used when they are defined by crystal symmetry.  An approximate (isotropic)
 treatment of cell esds is used for estimating esds involving l.s. planes.

 One of the THF molecules coordinated at potassium is highly disordered. It
 was modelled over two positions that were restrained to be equal using 
 the SAME command. Attempts to refine the atoms aniostropically failed to
 give a satisfactory model.

;
loop_
    _geom_bond_atom_site_label_1
    _geom_bond_atom_site_label_2
    _geom_bond_distance
    _geom_bond_site_symmetry_2
    _geom_bond_publ_flag
K O10A 2.589(6) . ?
K O7 2.7551(17) . ?
K O3 2.7727(15) . ?
K O4 2.7745(16) . ?
K O10 2.796(4) . ?
K O6 2.7971(16) . ?
K O9 2.808(2) . ?
K O5 2.8168(15) . ?
K O8 2.8199(15) . ?
K C51A 3.523(9) . ?
K C32 3.526(2) . ?
K C47 3.532(3) . ?
Si1 O1 1.6465(13) . ?
Si1 N1 1.7174(16) . ?
Si1 C13 1.864(2) . ?
Si1 C14 1.871(2) . ?
Si2 O1 1.6420(13) . ?
Si2 N2 1.7131(15) . ?
Si2 C15 1.864(2) . ?
Si2 C16 1.865(2) . ?
Al O2 1.8095(16) . ?
Al N1 1.8734(15) . ?
Al N2 1.8736(16) . ?
Al C29 1.975(2) . ?
O2 C31 1.342(3) . ?
O3 C43 1.421(3) . ?
O3 C32 1.425(3) . ?
O4 C33 1.420(3) . ?
O4 C34 1.422(3) . ?
O5 C36 1.421(3) . ?
O5 C35 1.425(3) . ?
O6 C37 1.419(3) . ?
O6 C38 1.425(3) . ?
O7 C39 1.426(3) . ?
O7 C40 1.433(3) . ?
O8 C41 1.416(3) . ?
O8 C42 1.422(3) . ?
O9 C47 1.410(4) . ?
O9 C44 1.428(4) . ?
O11 C55 1.423(5) . ?
O11 C52 1.457(4) . ?
N1 C1 1.432(2) . ?
N2 C17 1.432(2) . ?
C1 C6 1.415(3) . ?
C1 C2 1.420(3) . ?
C2 C3 1.393(3) . ?
C2 C7 1.517(3) . ?
C3 C4 1.378(4) . ?
C3 H3 0.95 . ?
C4 C5 1.375(4) . ?
C4 H4 0.95 . ?
C5 C6 1.397(3) . ?
C5 H5 0.95 . ?
C6 C10 1.511(3) . ?
C7 C8 1.534(3) . ?
C7 C9 1.535(3) . ?
C7 H7 1 . ?
C8 H8A 0.98 . ?
C8 H8B 0.98 . ?
C8 H8C 0.98 . ?
C9 H9A 0.98 . ?
C9 H9B 0.98 . ?
C9 H9C 0.98 . ?
C10 C12 1.537(3) . ?
C10 C11 1.538(3) . ?
C10 H10 1 . ?
C11 H11A 0.98 . ?
C11 H11B 0.98 . ?
C11 H11C 0.98 . ?
C12 H12A 0.98 . ?
C12 H12B 0.98 . ?
C12 H12C 0.98 . ?
C13 H13A 0.98 . ?
C13 H13B 0.98 . ?
C13 H13C 0.98 . ?
C14 H14A 0.98 . ?
C14 H14B 0.98 . ?
C14 H14C 0.98 . ?
C15 H15A 0.98 . ?
C15 H15B 0.98 . ?
C15 H15C 0.98 . ?
C16 H16A 0.98 . ?
C16 H16B 0.98 . ?
C16 H16C 0.98 . ?
C17 C18 1.412(3) . ?
C17 C22 1.416(3) . ?
C18 C19 1.400(3) . ?
C18 C23 1.517(3) . ?
C19 C20 1.381(3) . ?
C19 H19 0.95 . ?
C20 C21 1.382(3) . ?
C20 H20 0.95 . ?
C21 C22 1.398(3) . ?
C21 H21 0.95 . ?
C22 C26 1.518(3) . ?
C23 C25 1.530(3) . ?
C23 C24 1.532(3) . ?
C23 H23 1 . ?
C24 H24A 0.98 . ?
C24 H24B 0.98 . ?
C24 H24C 0.98 . ?
C25 H25A 0.98 . ?
C25 H25B 0.98 . ?
C25 H25C 0.98 . ?
C26 C27 1.532(4) . ?
C26 C28 1.533(3) . ?
C26 H26 1 . ?
C27 H27A 0.98 . ?
C27 H27B 0.98 . ?
C27 H27C 0.98 . ?
C28 H28A 0.98 . ?
C28 H28B 0.98 . ?
C28 H28C 0.98 . ?
C29 C30 1.523(4) . ?
C29 H29A 0.99 . ?
C29 H29B 0.99 . ?
C30 C31 1.317(5) . ?
C30 H30 0.95 . ?
C31 H31 0.95 . ?
C32 C33 1.491(4) . ?
C32 H32A 0.99 . ?
C32 H32B 0.99 . ?
C33 H33A 0.99 . ?
C33 H33B 0.99 . ?
C34 C35 1.497(4) . ?
C34 H34A 0.99 . ?
C34 H34B 0.99 . ?
C35 H35A 0.99 . ?
C35 H35B 0.99 . ?
C36 C37 1.491(4) . ?
C36 H36A 0.99 . ?
C36 H36B 0.99 . ?
C37 H37A 0.99 . ?
C37 H37B 0.99 . ?
C38 C39 1.502(4) . ?
C38 H38A 0.99 . ?
C38 H38B 0.99 . ?
C39 H39A 0.99 . ?
C39 H39B 0.99 . ?
C40 C41 1.494(4) . ?
C40 H40A 0.99 . ?
C40 H40B 0.99 . ?
C41 H41A 0.99 . ?
C41 H41B 0.99 . ?
C42 C43 1.498(4) . ?
C42 H42A 0.99 . ?
C42 H42B 0.99 . ?
C43 H43A 0.99 . ?
C43 H43B 0.99 . ?
C44 C45 1.510(5) . ?
C44 H44A 0.99 . ?
C44 H44B 0.99 . ?
C45 C46 1.502(5) . ?
C45 H45A 0.99 . ?
C45 H45B 0.99 . ?
C46 C47 1.527(5) . ?
C46 H46A 0.99 . ?
C46 H46B 0.99 . ?
C47 H47A 0.99 . ?
C47 H47B 0.99 . ?
C52 C53 1.502(5) . ?
C52 H52A 0.99 . ?
C52 H52B 0.99 . ?
C53 C54 1.521(6) . ?
C53 H53A 0.99 . ?
C53 H53B 0.99 . ?
C54 C55 1.488(5) . ?
C54 H54A 0.99 . ?
C54 H54B 0.99 . ?
C55 H55A 0.99 . ?
C55 H55B 0.99 . ?
O10 C48 1.417(6) . ?
O10 C51 1.494(8) . ?
C48 C49 1.425(8) . ?
C48 H48A 0.99 . ?
C48 H48B 0.99 . ?
C49 C50 1.385(11) . ?
C49 H49A 0.99 . ?
C49 H49B 0.99 . ?
C50 C51 1.499(10) . ?
C50 H50A 0.99 . ?
C50 H50B 0.99 . ?
C51 H51A 0.99 . ?
C51 H51B 0.99 . ?
O10A C51A 1.408(10) . ?
O10A C48A 1.482(13) . ?
C48A C49A 1.531(15) . ?
C48A H48C 0.99 . ?
C48A H48D 0.99 . ?
C49A C50A 1.412(16) . ?
C49A H49C 0.99 . ?
C49A H49D 0.99 . ?
C50A C51A 1.524(15) . ?
C50A H50C 0.99 . ?
C50A H50D 0.99 . ?
C51A H51C 0.99 . ?
C51A H51D 0.99 . ?
 
loop_
    _geom_angle_atom_site_label_1
    _geom_angle_atom_site_label_2
    _geom_angle_atom_site_label_3
    _geom_angle
    _geom_angle_site_symmetry_1
    _geom_angle_site_symmetry_3
    _geom_angle_publ_flag
O10A K O7 84.68(16) . . ?
O10A K O3 95.06(17) . . ?
O7 K O3 121.26(5) . . ?
O10A K O4 97.01(16) . . ?
O7 K O4 177.28(5) . . ?
O3 K O4 60.80(5) . . ?
O7 K O10 95.77(9) . . ?
O3 K O10 83.83(9) . . ?
O4 K O10 86.16(9) . . ?
O10A K O6 84.10(17) . . ?
O7 K O6 60.71(5) . . ?
O3 K O6 177.82(5) . . ?
O4 K O6 117.27(5) . . ?
O10 K O6 95.11(9) . . ?
O10A K O9 155.37(14) . . ?
O7 K O9 78.54(6) . . ?
O3 K O9 78.77(5) . . ?
O4 K O9 100.49(6) . . ?
O10 K O9 155.09(9) . . ?
O6 K O9 102.81(6) . . ?
O10A K O5 105.87(14) . . ?
O7 K O5 117.87(5) . . ?
O3 K O5 118.47(5) . . ?
O4 K O5 59.64(5) . . ?
O10 K O5 106.05(8) . . ?
O6 K O5 59.96(5) . . ?
O9 K O5 97.91(5) . . ?
O10A K O8 80.11(14) . . ?
O7 K O8 61.00(5) . . ?
O3 K O8 61.18(5) . . ?
O4 K O8 121.34(5) . . ?
O10 K O8 80.01(8) . . ?
O6 K O8 120.56(5) . . ?
O9 K O8 76.03(5) . . ?
O5 K O8 173.93(5) . . ?
O10A K C51A 20.09(19) . . ?
O7 K C51A 101.80(16) . . ?
O3 K C51A 94.93(16) . . ?
O4 K C51A 79.49(16) . . ?
O6 K C51A 83.58(16) . . ?
O9 K C51A 172.60(16) . . ?
O5 K C51A 88.48(15) . . ?
O8 K C51A 97.59(15) . . ?
O10A K C32 86.08(17) . . ?
O7 K C32 140.39(6) . . ?
O3 K C32 22.31(5) . . ?
O4 K C32 42.07(5) . . ?
O10 K C32 73.41(10) . . ?
O6 K C32 155.51(6) . . ?
O9 K C32 95.41(6) . . ?
O5 K C32 101.71(5) . . ?
O8 K C32 79.49(6) . . ?
C51A K C32 79.57(17) . . ?
O10A K C47 166.80(17) . . ?
O7 K C47 99.96(7) . . ?
O3 K C47 71.94(6) . . ?
O4 K C47 78.85(7) . . ?
O10 K C47 155.47(10) . . ?
O6 K C47 108.97(6) . . ?
O9 K C47 22.14(7) . . ?
O5 K C47 83.01(7) . . ?
O8 K C47 91.29(7) . . ?
C51A K C47 158.16(17) . . ?
C32 K C47 82.50(7) . . ?
O1 Si1 N1 108.53(7) . . ?
O1 Si1 C13 106.83(8) . . ?
N1 Si1 C13 112.01(8) . . ?
O1 Si1 C14 107.93(9) . . ?
N1 Si1 C14 112.44(9) . . ?
C13 Si1 C14 108.86(9) . . ?
O1 Si2 N2 108.00(7) . . ?
O1 Si2 C15 108.05(9) . . ?
N2 Si2 C15 113.13(9) . . ?
O1 Si2 C16 108.22(8) . . ?
N2 Si2 C16 111.92(8) . . ?
C15 Si2 C16 107.37(10) . . ?
O2 Al N1 107.41(7) . . ?
O2 Al N2 117.06(8) . . ?
N1 Al N2 104.31(7) . . ?
O2 Al C29 92.66(10) . . ?
N1 Al C29 123.99(9) . . ?
N2 Al C29 111.85(9) . . ?
Si2 O1 Si1 130.04(8) . . ?
C31 O2 Al 108.28(17) . . ?
C43 O3 C32 112.45(18) . . ?
C43 O3 K 114.78(13) . . ?
C32 O3 K 110.08(12) . . ?
C33 O4 C34 112.92(18) . . ?
C33 O4 K 116.98(13) . . ?
C34 O4 K 116.55(13) . . ?
C36 O5 C35 110.42(17) . . ?
C36 O5 K 114.63(13) . . ?
C35 O5 K 116.85(12) . . ?
C37 O6 C38 111.79(19) . . ?
C37 O6 K 116.74(13) . . ?
C38 O6 K 115.92(13) . . ?
C39 O7 C40 112.18(18) . . ?
C39 O7 K 114.12(14) . . ?
C40 O7 K 115.99(15) . . ?
C41 O8 C42 111.98(18) . . ?
C41 O8 K 111.05(13) . . ?
C42 O8 K 111.19(12) . . ?
C47 O9 C44 105.2(2) . . ?
C47 O9 K 109.20(17) . . ?
C44 O9 K 116.92(18) . . ?
C55 O11 C52 108.0(3) . . ?
C1 N1 Si1 118.60(12) . . ?
C1 N1 Al 120.60(12) . . ?
Si1 N1 Al 120.66(9) . . ?
C17 N2 Si2 118.84(12) . . ?
C17 N2 Al 120.04(12) . . ?
Si2 N2 Al 120.74(8) . . ?
C6 C1 C2 118.40(18) . . ?
C6 C1 N1 120.85(18) . . ?
C2 C1 N1 120.75(16) . . ?
C3 C2 C1 119.6(2) . . ?
C3 C2 C7 117.94(19) . . ?
C1 C2 C7 122.50(17) . . ?
C4 C3 C2 121.8(2) . . ?
C4 C3 H3 119.1 . . ?
C2 C3 H3 119.1 . . ?
C5 C4 C3 118.9(2) . . ?
C5 C4 H4 120.6 . . ?
C3 C4 H4 120.6 . . ?
C4 C5 C6 122.0(2) . . ?
C4 C5 H5 119 . . ?
C6 C5 H5 119 . . ?
C5 C6 C1 119.4(2) . . ?
C5 C6 C10 118.45(19) . . ?
C1 C6 C10 122.14(19) . . ?
C2 C7 C8 110.83(17) . . ?
C2 C7 C9 113.22(18) . . ?
C8 C7 C9 109.26(18) . . ?
C2 C7 H7 107.8 . . ?
C8 C7 H7 107.8 . . ?
C9 C7 H7 107.8 . . ?
C7 C8 H8A 109.5 . . ?
C7 C8 H8B 109.5 . . ?
H8A C8 H8B 109.5 . . ?
C7 C8 H8C 109.5 . . ?
H8A C8 H8C 109.5 . . ?
H8B C8 H8C 109.5 . . ?
C7 C9 H9A 109.5 . . ?
C7 C9 H9B 109.5 . . ?
H9A C9 H9B 109.5 . . ?
C7 C9 H9C 109.5 . . ?
H9A C9 H9C 109.5 . . ?
H9B C9 H9C 109.5 . . ?
C6 C10 C12 110.2(2) . . ?
C6 C10 C11 111.4(2) . . ?
C12 C10 C11 110.7(2) . . ?
C6 C10 H10 108.1 . . ?
C12 C10 H10 108.1 . . ?
C11 C10 H10 108.1 . . ?
C10 C11 H11A 109.5 . . ?
C10 C11 H11B 109.5 . . ?
H11A C11 H11B 109.5 . . ?
C10 C11 H11C 109.5 . . ?
H11A C11 H11C 109.5 . . ?
H11B C11 H11C 109.5 . . ?
C10 C12 H12A 109.5 . . ?
C10 C12 H12B 109.5 . . ?
H12A C12 H12B 109.5 . . ?
C10 C12 H12C 109.5 . . ?
H12A C12 H12C 109.5 . . ?
H12B C12 H12C 109.5 . . ?
Si1 C13 H13A 109.5 . . ?
Si1 C13 H13B 109.5 . . ?
H13A C13 H13B 109.5 . . ?
Si1 C13 H13C 109.5 . . ?
H13A C13 H13C 109.5 . . ?
H13B C13 H13C 109.5 . . ?
Si1 C14 H14A 109.5 . . ?
Si1 C14 H14B 109.5 . . ?
H14A C14 H14B 109.5 . . ?
Si1 C14 H14C 109.5 . . ?
H14A C14 H14C 109.5 . . ?
H14B C14 H14C 109.5 . . ?
Si2 C15 H15A 109.5 . . ?
Si2 C15 H15B 109.5 . . ?
H15A C15 H15B 109.5 . . ?
Si2 C15 H15C 109.5 . . ?
H15A C15 H15C 109.5 . . ?
H15B C15 H15C 109.5 . . ?
Si2 C16 H16A 109.5 . . ?
Si2 C16 H16B 109.5 . . ?
H16A C16 H16B 109.5 . . ?
Si2 C16 H16C 109.5 . . ?
H16A C16 H16C 109.5 . . ?
H16B C16 H16C 109.5 . . ?
C18 C17 C22 118.86(17) . . ?
C18 C17 N2 120.80(16) . . ?
C22 C17 N2 120.34(17) . . ?
C19 C18 C17 119.62(18) . . ?
C19 C18 C23 118.21(17) . . ?
C17 C18 C23 122.12(16) . . ?
C20 C19 C18 121.40(19) . . ?
C20 C19 H19 119.3 . . ?
C18 C19 H19 119.3 . . ?
C19 C20 C21 119.11(18) . . ?
C19 C20 H20 120.4 . . ?
C21 C20 H20 120.4 . . ?
C20 C21 C22 121.7(2) . . ?
C20 C21 H21 119.2 . . ?
C22 C21 H21 119.2 . . ?
C21 C22 C17 119.32(19) . . ?
C21 C22 C26 118.64(19) . . ?
C17 C22 C26 122.04(17) . . ?
C18 C23 C25 110.36(18) . . ?
C18 C23 C24 112.36(16) . . ?
C25 C23 C24 110.80(18) . . ?
C18 C23 H23 107.7 . . ?
C25 C23 H23 107.7 . . ?
C24 C23 H23 107.7 . . ?
C23 C24 H24A 109.5 . . ?
C23 C24 H24B 109.5 . . ?
H24A C24 H24B 109.5 . . ?
C23 C24 H24C 109.5 . . ?
H24A C24 H24C 109.5 . . ?
H24B C24 H24C 109.5 . . ?
C23 C25 H25A 109.5 . . ?
C23 C25 H25B 109.5 . . ?
H25A C25 H25B 109.5 . . ?
C23 C25 H25C 109.5 . . ?
H25A C25 H25C 109.5 . . ?
H25B C25 H25C 109.5 . . ?
C22 C26 C27 110.5(2) . . ?
C22 C26 C28 113.5(2) . . ?
C27 C26 C28 110.2(2) . . ?
C22 C26 H26 107.4 . . ?
C27 C26 H26 107.4 . . ?
C28 C26 H26 107.4 . . ?
C26 C27 H27A 109.5 . . ?
C26 C27 H27B 109.5 . . ?
H27A C27 H27B 109.5 . . ?
C26 C27 H27C 109.5 . . ?
H27A C27 H27C 109.5 . . ?
H27B C27 H27C 109.5 . . ?
C26 C28 H28A 109.5 . . ?
C26 C28 H28B 109.5 . . ?
H28A C28 H28B 109.5 . . ?
C26 C28 H28C 109.5 . . ?
H28A C28 H28C 109.5 . . ?
H28B C28 H28C 109.5 . . ?
C30 C29 Al 99.34(17) . . ?
C30 C29 H29A 111.9 . . ?
Al C29 H29A 111.9 . . ?
C30 C29 H29B 111.9 . . ?
Al C29 H29B 111.9 . . ?
H29A C29 H29B 109.6 . . ?
C31 C30 C29 117.3(2) . . ?
C31 C30 H30 121.4 . . ?
C29 C30 H30 121.4 . . ?
C30 C31 O2 122.2(2) . . ?
C30 C31 H31 118.9 . . ?
O2 C31 H31 118.9 . . ?
O3 C32 C33 108.79(19) . . ?
O3 C32 K 47.61(9) . . ?
C33 C32 K 82.53(13) . . ?
O3 C32 H32A 109.9 . . ?
C33 C32 H32A 109.9 . . ?
K C32 H32A 157.5 . . ?
O3 C32 H32B 109.9 . . ?
C33 C32 H32B 109.9 . . ?
K C32 H32B 83.4 . . ?
H32A C32 H32B 108.3 . . ?
O4 C33 C32 108.82(19) . . ?
O4 C33 H33A 109.9 . . ?
C32 C33 H33A 109.9 . . ?
O4 C33 H33B 109.9 . . ?
C32 C33 H33B 109.9 . . ?
H33A C33 H33B 108.3 . . ?
O4 C34 C35 108.75(18) . . ?
O4 C34 H34A 109.9 . . ?
C35 C34 H34A 109.9 . . ?
O4 C34 H34B 109.9 . . ?
C35 C34 H34B 109.9 . . ?
H34A C34 H34B 108.3 . . ?
O5 C35 C34 109.60(18) . . ?
O5 C35 H35A 109.7 . . ?
C34 C35 H35A 109.7 . . ?
O5 C35 H35B 109.7 . . ?
C34 C35 H35B 109.7 . . ?
H35A C35 H35B 108.2 . . ?
O5 C36 C37 109.78(18) . . ?
O5 C36 H36A 109.7 . . ?
C37 C36 H36A 109.7 . . ?
O5 C36 H36B 109.7 . . ?
C37 C36 H36B 109.7 . . ?
H36A C36 H36B 108.2 . . ?
O6 C37 C36 109.4(2) . . ?
O6 C37 H37A 109.8 . . ?
C36 C37 H37A 109.8 . . ?
O6 C37 H37B 109.8 . . ?
C36 C37 H37B 109.8 . . ?
H37A C37 H37B 108.2 . . ?
O6 C38 C39 109.0(2) . . ?
O6 C38 H38A 109.9 . . ?
C39 C38 H38A 109.9 . . ?
O6 C38 H38B 109.9 . . ?
C39 C38 H38B 109.9 . . ?
H38A C38 H38B 108.3 . . ?
O7 C39 C38 108.7(2) . . ?
O7 C39 H39A 109.9 . . ?
C38 C39 H39A 109.9 . . ?
O7 C39 H39B 109.9 . . ?
C38 C39 H39B 109.9 . . ?
H39A C39 H39B 108.3 . . ?
O7 C40 C41 108.65(19) . . ?
O7 C40 H40A 110 . . ?
C41 C40 H40A 110 . . ?
O7 C40 H40B 110 . . ?
C41 C40 H40B 110 . . ?
H40A C40 H40B 108.3 . . ?
O8 C41 C40 108.7(2) . . ?
O8 C41 H41A 109.9 . . ?
C40 C41 H41A 109.9 . . ?
O8 C41 H41B 109.9 . . ?
C40 C41 H41B 109.9 . . ?
H41A C41 H41B 108.3 . . ?
O8 C42 C43 108.60(18) . . ?
O8 C42 H42A 110 . . ?
C43 C42 H42A 110 . . ?
O8 C42 H42B 110 . . ?
C43 C42 H42B 110 . . ?
H42A C42 H42B 108.3 . . ?
O3 C43 C42 108.78(18) . . ?
O3 C43 H43A 109.9 . . ?
C42 C43 H43A 109.9 . . ?
O3 C43 H43B 109.9 . . ?
C42 C43 H43B 109.9 . . ?
H43A C43 H43B 108.3 . . ?
O9 C44 C45 105.8(3) . . ?
O9 C44 H44A 110.6 . . ?
C45 C44 H44A 110.6 . . ?
O9 C44 H44B 110.6 . . ?
C45 C44 H44B 110.6 . . ?
H44A C44 H44B 108.7 . . ?
C46 C45 C44 104.4(3) . . ?
C46 C45 H45A 110.9 . . ?
C44 C45 H45A 110.9 . . ?
C46 C45 H45B 110.9 . . ?
C44 C45 H45B 110.9 . . ?
H45A C45 H45B 108.9 . . ?
C45 C46 C47 103.9(3) . . ?
C45 C46 H46A 111 . . ?
C47 C46 H46A 111 . . ?
C45 C46 H46B 111 . . ?
C47 C46 H46B 111 . . ?
H46A C46 H46B 109 . . ?
O9 C47 C46 103.6(2) . . ?
O9 C47 K 48.66(13) . . ?
C46 C47 K 94.58(18) . . ?
O9 C47 H47A 111 . . ?
C46 C47 H47A 111 . . ?
K C47 H47A 151.7 . . ?
O9 C47 H47B 111 . . ?
C46 C47 H47B 111 . . ?
K C47 H47B 70.4 . . ?
H47A C47 H47B 109 . . ?
O11 C52 C53 106.0(3) . . ?
O11 C52 H52A 110.5 . . ?
C53 C52 H52A 110.5 . . ?
O11 C52 H52B 110.5 . . ?
C53 C52 H52B 110.5 . . ?
H52A C52 H52B 108.7 . . ?
C52 C53 C54 100.3(3) . . ?
C52 C53 H53A 111.7 . . ?
C54 C53 H53A 111.7 . . ?
C52 C53 H53B 111.7 . . ?
C54 C53 H53B 111.7 . . ?
H53A C53 H53B 109.5 . . ?
C55 C54 C53 102.2(3) . . ?
C55 C54 H54A 111.3 . . ?
C53 C54 H54A 111.3 . . ?
C55 C54 H54B 111.3 . . ?
C53 C54 H54B 111.3 . . ?
H54A C54 H54B 109.2 . . ?
O11 C55 C54 106.8(3) . . ?
O11 C55 H55A 110.4 . . ?
C54 C55 H55A 110.4 . . ?
O11 C55 H55B 110.4 . . ?
C54 C55 H55B 110.4 . . ?
H55A C55 H55B 108.6 . . ?
C48 O10 C51 104.0(4) . . ?
C48 O10 K 127.3(3) . . ?
C51 O10 K 107.8(4) . . ?
O10 C48 C49 109.9(5) . . ?
O10 C48 H48A 109.7 . . ?
C49 C48 H48A 109.7 . . ?
O10 C48 H48B 109.7 . . ?
C49 C48 H48B 109.7 . . ?
H48A C48 H48B 108.2 . . ?
C50 C49 C48 111.4(6) . . ?
C50 C49 H49A 109.3 . . ?
C48 C49 H49A 109.3 . . ?
C50 C49 H49B 109.3 . . ?
C48 C49 H49B 109.3 . . ?
H49A C49 H49B 108 . . ?
C49 C50 C51 103.9(7) . . ?
C49 C50 H50A 111 . . ?
C51 C50 H50A 111 . . ?
C49 C50 H50B 111 . . ?
C51 C50 H50B 111 . . ?
H50A C50 H50B 109 . . ?
O10 C51 C50 107.7(6) . . ?
O10 C51 H51A 110.2 . . ?
C50 C51 H51A 110.2 . . ?
O10 C51 H51B 110.2 . . ?
C50 C51 H51B 110.2 . . ?
H51A C51 H51B 108.5 . . ?
C51A O10A C48A 106.4(8) . . ?
C51A O10A K 120.7(5) . . ?
C48A O10A K 131.8(7) . . ?
O10A C48A C49A 99.7(10) . . ?
O10A C48A H48C 111.8 . . ?
C49A C48A H48C 111.8 . . ?
O10A C48A H48D 111.8 . . ?
C49A C48A H48D 111.8 . . ?
H48C C48A H48D 109.5 . . ?
C50A C49A C48A 100.1(12) . . ?
C50A C49A H49C 111.8 . . ?
C48A C49A H49C 111.8 . . ?
C50A C49A H49D 111.8 . . ?
C48A C49A H49D 111.8 . . ?
H49C C49A H49D 109.5 . . ?
C49A C50A C51A 95.2(12) . . ?
C49A C50A H50C 112.7 . . ?
C51A C50A H50C 112.7 . . ?
C49A C50A H50D 112.7 . . ?
C51A C50A H50D 112.7 . . ?
H50C C50A H50D 110.2 . . ?
O10A C51A C50A 94.1(9) . . ?
O10A C51A K 39.2(4) . . ?
C50A C51A K 124.7(9) . . ?
O10A C51A H51C 112.9 . . ?
C50A C51A H51C 112.9 . . ?
K C51A H51C 112.8 . . ?
O10A C51A H51D 112.9 . . ?
C50A C51A H51D 112.9 . . ?
K C51A H51D 77.6 . . ?
H51C C51A H51D 110.3 . . ?
 
_iucr_refine_instructions_details
;
TITL S21ME63 in P2(1)/n
CELL 1.5418 20.6978 14.6784 22.4651 90.000 115.122 90.000
ZERR 4.00   0.000204   0.000093   0.000202   0.0000   0.0011   0.0000
LATT 1
SYMM -x+1/2, y+1/2,-z+1/2
SFAC C H N O Al Si K
UNIT 220.00 392.00 8.00 44.00 4.00 8.00 4.00
BOND $H
ACTA
L.S. 24
FMAP 2
PLAN 5
TEMP -100
WGHT    0.074900    4.585000
FVAR       2.00304   0.61830
K     7    0.648029    0.243881    0.465578    11.00000    0.04437    0.02662 =
         0.02862    0.00045    0.01317   -0.00504
SI1   6    0.588561    0.212482    0.898976    11.00000    0.02289    0.02384 =
         0.01937   -0.00005    0.00613   -0.00017
SI2   6    0.432146    0.176232    0.833149    11.00000    0.02258    0.02259 =
         0.02457    0.00370    0.00999    0.00020
AL    5    0.502117    0.283464    0.755847    11.00000    0.02326    0.02119 =
         0.02212    0.00326    0.00908    0.00108
O1    4    0.512239    0.171999    0.893992    11.00000    0.02601    0.03025 =
         0.02257    0.00482    0.00938   -0.00008
O2    4    0.488319    0.233757    0.677647    11.00000    0.04015    0.04762 =
         0.03354   -0.00285    0.01201    0.00571
O3    4    0.631363    0.094555    0.384759    11.00000    0.03763    0.02877 =
         0.04373   -0.00466    0.01571    0.00010
O4    4    0.671215    0.264321    0.353404    11.00000    0.04820    0.03571 =
         0.03314   -0.00086    0.01920   -0.00064
O5    4    0.652022    0.418820    0.415709    11.00000    0.03998    0.02806 =
         0.04184    0.00199    0.02033   -0.00471
O6    4    0.668615    0.397246    0.545509    11.00000    0.05453    0.03227 =
         0.03996   -0.00634    0.02134   -0.00647
O7    4    0.621830    0.231528    0.575735    11.00000    0.06057    0.04262 =
         0.02892   -0.00057    0.01774   -0.01091
O8    4    0.628162    0.070445    0.509189    11.00000    0.04036    0.03400 =
         0.03822    0.00364    0.01040   -0.00846
O9    4    0.499204    0.221761    0.409151    11.00000    0.05760    0.05762 =
         0.06040    0.00039    0.02181    0.00995
O11   4    0.503857   -0.143034    0.869963    11.00000    0.10653    0.07166 =
         0.08169    0.00499    0.06042   -0.00115
N1    3    0.582040    0.226632    0.820734    11.00000    0.02073    0.02303 =
         0.02273   -0.00067    0.00771    0.00002
N2    3    0.429716    0.266587    0.783978    11.00000    0.02201    0.01990 =
         0.02525    0.00244    0.00911    0.00314
C1    1    0.641017    0.199715    0.807301    11.00000    0.02018    0.03284 =
         0.02010    0.00080    0.00608    0.00011
C2    1    0.647440    0.108605    0.789313    11.00000    0.02519    0.03509 =
         0.02463   -0.00155    0.00811    0.00445
C3    1    0.704773    0.084590    0.775506    11.00000    0.03097    0.05393 =
         0.03533   -0.00642    0.01313    0.00944
AFIX  43
H3    2    0.708491    0.023641    0.763077    11.00000   -1.20000
AFIX   0
C4    1    0.756242    0.146896    0.779398    11.00000    0.02547    0.07977 =
         0.03933   -0.00786    0.01677    0.00483
AFIX  43
H4    2    0.794621    0.129439    0.769247    11.00000   -1.20000
AFIX   0
C5    1    0.751114    0.234719    0.798214    11.00000    0.02489    0.07193 =
         0.03310   -0.00399    0.01263   -0.01169
AFIX  43
H5    2    0.786840    0.277574    0.801415    11.00000   -1.20000
AFIX   0
C6    1    0.694957    0.262835    0.812767    11.00000    0.02514    0.04435 =
         0.02402   -0.00146    0.00785   -0.00770
C7    1    0.593528    0.035301    0.783747    11.00000    0.03631    0.02657 =
         0.03308   -0.00306    0.01497    0.00318
AFIX  13
H7    2    0.563746    0.058403    0.805809    11.00000   -1.20000
AFIX   0
C8    1    0.543621    0.016579    0.711489    11.00000    0.04032    0.03126 =
         0.03694   -0.00714    0.01290   -0.00400
AFIX 137
H8A   2    0.519477    0.073126    0.690543    11.00000   -1.50000
H8B   2    0.507995   -0.028995    0.709090    11.00000   -1.50000
H8C   2    0.571513   -0.006352    0.688677    11.00000   -1.50000
AFIX   0
C9    1    0.628157   -0.054420    0.817275    11.00000    0.06023    0.03307 =
         0.04739    0.00301    0.02216    0.01096
AFIX 137
H9A   2    0.650817   -0.083975    0.791892    11.00000   -1.50000
H9B   2    0.591520   -0.094790    0.819472    11.00000   -1.50000
H9C   2    0.664240   -0.041765    0.861863    11.00000   -1.50000
AFIX   0
C10   1    0.695600    0.359244    0.836553    11.00000    0.04146    0.04272 =
         0.03858   -0.00665    0.01790   -0.01940
AFIX  13
H10   2    0.651455    0.368469    0.843555    11.00000   -1.20000
AFIX   0
C11   1    0.695196    0.429241    0.785475    11.00000    0.08909    0.05065 =
         0.07608    0.00302    0.05146   -0.02426
AFIX 137
H11A  2    0.738323    0.421747    0.778163    11.00000   -1.50000
H11B  2    0.694061    0.490927    0.801693    11.00000   -1.50000
H11C  2    0.652947    0.419662    0.744016    11.00000   -1.50000
AFIX   0
C12   1    0.760486    0.373846    0.902663    11.00000    0.05078    0.07511 =
         0.05521   -0.02759    0.01141   -0.02676
AFIX 137
H12A  2    0.760106    0.328194    0.934345    11.00000   -1.50000
H12B  2    0.758317    0.434959    0.919288    11.00000   -1.50000
H12C  2    0.804411    0.367698    0.896516    11.00000   -1.50000
AFIX   0
C13   1    0.658762    0.128112    0.946907    11.00000    0.02784    0.03469 =
         0.02364    0.00177    0.00362    0.00198
AFIX 137
H13A  2    0.661583    0.123123    0.991448    11.00000   -1.50000
H13B  2    0.704922    0.148288    0.949263    11.00000   -1.50000
H13C  2    0.646682    0.068575    0.925206    11.00000   -1.50000
AFIX   0
C14   1    0.606923    0.322022    0.945912    11.00000    0.03889    0.03237 =
         0.02907   -0.00656    0.01275   -0.00355
AFIX 137
H14A  2    0.577259    0.370469    0.917319    11.00000   -1.50000
H14B  2    0.657405    0.337997    0.961106    11.00000   -1.50000
H14C  2    0.595723    0.314972    0.983892    11.00000   -1.50000
AFIX   0
C15   1    0.366093    0.186021    0.868992    11.00000    0.03484    0.04401 =
         0.04311    0.00777    0.02380    0.00200
AFIX 137
H15A  2    0.365380    0.129180    0.891589    11.00000   -1.50000
H15B  2    0.318582    0.197461    0.833784    11.00000   -1.50000
H15C  2    0.379581    0.236570    0.900451    11.00000   -1.50000
AFIX   0
C16   1    0.414999    0.065945    0.787818    11.00000    0.03091    0.02370 =
         0.03478    0.00407    0.00963   -0.00214
AFIX 137
H16A  2    0.443705    0.062904    0.762637    11.00000   -1.50000
H16B  2    0.364283    0.061569    0.757734    11.00000   -1.50000
H16C  2    0.427997    0.015397    0.819257    11.00000   -1.50000
AFIX   0
C17   1    0.367512    0.323215    0.758506    11.00000    0.02463    0.02113 =
         0.03043    0.00540    0.01328    0.00362
C18   1    0.310875    0.304782    0.696686    11.00000    0.02512    0.02111 =
         0.03153    0.00694    0.01157    0.00236
C19   1    0.250982    0.361769    0.672661    11.00000    0.02675    0.03052 =
         0.03830    0.01145    0.01150    0.00548
AFIX  43
H19   2    0.213404    0.349731    0.630689    11.00000   -1.20000
AFIX   0
C20   1    0.245364    0.435096    0.708668    11.00000    0.03369    0.03414 =
         0.04791    0.01474    0.02218    0.01491
AFIX  43
H20   2    0.204293    0.473014    0.691802    11.00000   -1.20000
AFIX   0
C21   1    0.300289    0.452590    0.769573    11.00000    0.04332    0.02812 =
         0.04557    0.00485    0.02694    0.01158
AFIX  43
H21   2    0.296365    0.502857    0.794473    11.00000   -1.20000
AFIX   0
C22   1    0.361479    0.398200    0.795477    11.00000    0.03401    0.02560 =
         0.03695    0.00117    0.01887    0.00430
C23   1    0.310977    0.222224    0.656130    11.00000    0.02624    0.02225 =
         0.02886    0.00426    0.00415    0.00141
AFIX  13
H23   2    0.357017    0.189148    0.680416    11.00000   -1.20000
AFIX   0
C24   1    0.306623    0.248446    0.588501    11.00000    0.04964    0.03363 =
         0.02637    0.00405    0.00603    0.00886
AFIX 137
H24A  2    0.261132    0.279174    0.562971    11.00000   -1.50000
H24B  2    0.309849    0.193401    0.565222    11.00000   -1.50000
H24C  2    0.346104    0.289532    0.594061    11.00000   -1.50000
AFIX   0
C25   1    0.250333    0.157390    0.649203    11.00000    0.03172    0.02842 =
         0.06069    0.00206    0.00957   -0.00375
AFIX 137
H25A  2    0.254759    0.140369    0.692954    11.00000   -1.50000
H25B  2    0.252986    0.102543    0.625465    11.00000   -1.50000
H25C  2    0.204399    0.187720    0.624752    11.00000   -1.50000
AFIX   0
C26   1    0.420070    0.422562    0.862266    11.00000    0.04098    0.03376 =
         0.04140   -0.00886    0.01549    0.00466
AFIX  13
H26   2    0.453490    0.369545    0.877406    11.00000   -1.20000
AFIX   0
C27   1    0.462820    0.504644    0.856584    11.00000    0.06059    0.04139 =
         0.06286   -0.01431    0.02031   -0.01136
AFIX 137
H27A  2    0.482368    0.491104    0.824749    11.00000   -1.50000
H27B  2    0.501975    0.517403    0.899588    11.00000   -1.50000
H27C  2    0.431465    0.557935    0.841781    11.00000   -1.50000
AFIX   0
C28   1    0.392602    0.440350    0.914739    11.00000    0.05985    0.06156 =
         0.04232   -0.01247    0.02031    0.01174
AFIX 137
H28A  2    0.363385    0.495721    0.903522    11.00000   -1.50000
H28B  2    0.433190    0.448182    0.957642    11.00000   -1.50000
H28C  2    0.363672    0.388516    0.916598    11.00000   -1.50000
AFIX   0
C29   1    0.502452    0.408722    0.723933    11.00000    0.03779    0.02781 =
         0.06890    0.00093    0.02464   -0.00081
AFIX  23
H29A  2    0.461195    0.444579    0.722242    11.00000   -1.20000
H29B  2    0.547294    0.441259    0.751006    11.00000   -1.20000
AFIX   0
C30   1    0.496522    0.387213    0.655494    11.00000    0.05598    0.06833 =
         0.05559    0.03769    0.02076    0.00254
AFIX  43
H30   2    0.497542    0.434107    0.626760    11.00000   -1.20000
AFIX   0
C31   1    0.489919    0.300918    0.637748    11.00000    0.05274    0.09499 =
         0.02997    0.00291    0.01924   -0.00669
AFIX  43
H31   2    0.486164    0.285722    0.595293    11.00000   -1.20000
AFIX   0
C32   1    0.676553    0.103257    0.351736    11.00000    0.04678    0.04071 =
         0.05020   -0.01579    0.02372   -0.00147
AFIX  23
H32A  2    0.670927    0.049529    0.323314    11.00000   -1.20000
H32B  2    0.727044    0.106660    0.384257    11.00000   -1.20000
AFIX   0
C33   1    0.656639    0.187749    0.311040    11.00000    0.05425    0.05152 =
         0.03761   -0.01110    0.02348   -0.00499
AFIX  23
H33A  2    0.684456    0.191985    0.284559    11.00000   -1.20000
H33B  2    0.605297    0.186233    0.280624    11.00000   -1.20000
AFIX   0
C34   1    0.648616    0.347953    0.318753    11.00000    0.04944    0.04790 =
         0.03685    0.00981    0.02279    0.00343
AFIX  23
H34A  2    0.595844    0.350924    0.297516    11.00000   -1.20000
H34B  2    0.666071    0.352288    0.284084    11.00000   -1.20000
AFIX   0
C35   1    0.677958    0.424989    0.366384    11.00000    0.04788    0.03708 =
         0.05021    0.01133    0.02761    0.00001
AFIX  23
H35A  2    0.730746    0.422358    0.387057    11.00000   -1.20000
H35B  2    0.663240    0.483799    0.342886    11.00000   -1.20000
AFIX   0
C36   1    0.684015    0.486865    0.464479    11.00000    0.05373    0.02660 =
         0.05705   -0.00333    0.02448   -0.01116
AFIX  23
H36A  2    0.675424    0.547743    0.443556    11.00000   -1.20000
H36B  2    0.736206    0.476840    0.486818    11.00000   -1.20000
AFIX   0
C37   1    0.653178    0.483123    0.513534    11.00000    0.05779    0.02795 =
         0.05233   -0.00975    0.02340   -0.00620
AFIX  23
H37A  2    0.673787    0.532362    0.546323    11.00000   -1.20000
H37B  2    0.600875    0.492143    0.491152    11.00000   -1.20000
AFIX   0
C38   1    0.641927    0.390779    0.594310    11.00000    0.07036    0.04916 =
         0.03872   -0.01324    0.02745   -0.01070
AFIX  23
H38A  2    0.589694    0.400882    0.574026    11.00000   -1.20000
H38B  2    0.664405    0.437964    0.628399    11.00000   -1.20000
AFIX   0
C39   1    0.658563    0.297754    0.624983    11.00000    0.06852    0.05369 =
         0.02913   -0.00744    0.01906   -0.01281
AFIX  23
H39A  2    0.710619    0.286567    0.643618    11.00000   -1.20000
H39B  2    0.643149    0.293545    0.661015    11.00000   -1.20000
AFIX   0
C40   1    0.626504    0.142110    0.602813    11.00000    0.06922    0.05057 =
         0.03687    0.00965    0.02254   -0.01088
AFIX  23
H40A  2    0.603836    0.141376    0.633749    11.00000   -1.20000
H40B  2    0.677166    0.124326    0.627210    11.00000   -1.20000
AFIX   0
C41   1    0.589295    0.076713    0.547867    11.00000    0.05633    0.04431 =
         0.04567    0.00980    0.02066   -0.01221
AFIX  23
H41A  2    0.586315    0.016049    0.565800    11.00000   -1.20000
H41B  2    0.540187    0.098231    0.520521    11.00000   -1.20000
AFIX   0
C42   1    0.595712    0.009282    0.455539    11.00000    0.04281    0.02741 =
         0.04947    0.00031    0.01040   -0.00684
AFIX  23
H42A  2    0.546256    0.029023    0.427612    11.00000   -1.20000
H42B  2    0.593988   -0.052752    0.472101    11.00000   -1.20000
AFIX   0
C43   1    0.638747    0.008653    0.416159    11.00000    0.04136    0.02718 =
         0.05190   -0.00328    0.01150    0.00146
AFIX  23
H43A  2    0.689584   -0.002895    0.445356    11.00000   -1.20000
H43B  2    0.621675   -0.040397    0.382796    11.00000   -1.20000
AFIX   0
C44   1    0.460248    0.275806    0.435628    11.00000    0.05719    0.08384 =
         0.06365   -0.00575    0.02579    0.00084
AFIX  23
H44A  2    0.487841    0.283594    0.483654    11.00000   -1.20000
H44B  2    0.414036    0.246681    0.427241    11.00000   -1.20000
AFIX   0
C45   1    0.448468    0.366631    0.401022    11.00000    0.05446    0.05824 =
         0.07631   -0.01737    0.01247   -0.00037
AFIX  23
H45A  2    0.398806    0.387849    0.387394    11.00000   -1.20000
H45B  2    0.481567    0.413193    0.429911    11.00000   -1.20000
AFIX   0
C46   1    0.463261    0.348492    0.342177    11.00000    0.04430    0.07260 =
         0.08723    0.02356    0.02985    0.01179
AFIX  23
H46A  2    0.507628    0.379292    0.346594    11.00000   -1.20000
H46B  2    0.423233    0.369641    0.301298    11.00000   -1.20000
AFIX   0
C47   1    0.471203    0.245113    0.341991    11.00000    0.04846    0.07611 =
         0.05490   -0.01237    0.01583    0.00411
AFIX  23
H47A  2    0.424471    0.215398    0.316973    11.00000   -1.20000
H47B  2    0.504314    0.227302    0.322637    11.00000   -1.20000
AFIX   0
C52   1    0.524919   -0.085856    0.928206    11.00000    0.06484    0.06575 =
         0.07337    0.01332    0.02557    0.00717
AFIX  23
H52A  2    0.525644   -0.020912    0.916614    11.00000   -1.20000
H52B  2    0.573030   -0.103043    0.961353    11.00000   -1.20000
AFIX   0
C53   1    0.470158   -0.101691    0.954507    11.00000    0.08401    0.08201 =
         0.05422    0.01323    0.03280    0.00611
AFIX  23
H53A  2    0.427574   -0.062722    0.932203    11.00000   -1.20000
H53B  2    0.490122   -0.091370    1.002556    11.00000   -1.20000
AFIX   0
C54   1    0.453262   -0.201701    0.937269    11.00000    0.07529    0.10749 =
         0.06463    0.02761    0.02223   -0.01076
AFIX  23
H54A  2    0.490440   -0.241660    0.969090    11.00000   -1.20000
H54B  2    0.406260   -0.218388    0.935790    11.00000   -1.20000
AFIX   0
C55   1    0.452748   -0.207211    0.870917    11.00000    0.09660    0.10484 =
         0.06727   -0.00235    0.03249   -0.02725
AFIX  23
H55A  2    0.465595   -0.269431    0.862735    11.00000   -1.20000
H55B  2    0.404751   -0.192298    0.836522    11.00000   -1.20000
AFIX   0
PART 1
SAME O10A C48A C49A C50A C51A
O10   4    0.789722    0.185071    0.527136    21.00000    0.05855
C48   1    0.815007    0.100088    0.558314    21.00000    0.06688
AFIX  23
H48A  2    0.840397    0.067630    0.535940    21.00000   -1.20000
H48B  2    0.774199    0.061982    0.555134    21.00000   -1.20000
AFIX   0
C49   1    0.862152    0.114105    0.625671    21.00000    0.08310
AFIX  23
H49A  2    0.846083    0.076960    0.653639    21.00000   -1.20000
H49B  2    0.910697    0.093660    0.633536    21.00000   -1.20000
AFIX   0
C50   1    0.864421    0.204971    0.643083    21.00000    0.10347
AFIX  23
H50A  2    0.914232    0.225449    0.668609    21.00000   -1.20000
H50B  2    0.837109    0.215355    0.669507    21.00000   -1.20000
AFIX   0
C51   1    0.830722    0.253713    0.578445    21.00000    0.10526
AFIX  23
H51A  2    0.798372    0.302119    0.580403    21.00000   -1.20000
H51B  2    0.867929    0.282234    0.567870    21.00000   -1.20000
AFIX   0
PART 2
O10A  4    0.778450    0.206060    0.545563   -21.00000    0.06297
C48A  1    0.809694    0.166341    0.612535   -21.00000    0.14184
AFIX  23
H48C  2    0.791046    0.104426    0.613207   -21.00000   -1.20000
H48D  2    0.801429    0.205583    0.644474   -21.00000   -1.20000
AFIX   0
C49A  1    0.888505    0.164484    0.625381   -21.00000    0.10107
AFIX  23
H49C  2    0.913301    0.221523    0.646271   -21.00000   -1.20000
H49D  2    0.913830    0.111811    0.652931   -21.00000   -1.20000
AFIX   0
C50A  1    0.881637    0.155840    0.560342   -21.00000    0.16558
AFIX  23
H50C  2    0.856416    0.099432    0.538602   -21.00000   -1.20000
H50D  2    0.927982    0.160213    0.557512   -21.00000   -1.20000
AFIX   0
C51A  1    0.835917    0.240878    0.534721   -21.00000    0.06973
AFIX  23
H51C  2    0.857547    0.295751    0.561375   -21.00000   -1.20000
H51D  2    0.823275    0.252874    0.487712   -21.00000   -1.20000
AFIX   0
HKLF 4
REM  S21ME63 in P2(1)/n
REM R1 =  0.0486 for   10877 Fo > 4sig(Fo)  and  0.0555 for all   12382 data
REM    657 parameters refined using     10 restraints
END
;
 
#===END
